# Supplementary material for: Twenty years of therapeutic development in tauopathy mouse models: a scoping review
Source: Alzheimers Dement. 2025 Aug 18;21(8):e70578. doi: 10.1002/alz.70578 (PMC12360913; doi:10.1002/alz.70578)
Supplement: Supplementary file 5 — Supporting Information [file ALZ-21-e70578-s004.xlsx]

## Sheet: Table S1
Table S1: Extracted data from 409 treatment evaluations spanning two decades of tauopathy therapeutic research.
This table includes information on the treatments, treatment routes, mouse models, endpoints, the outcomes reported in each evaluation, and whether clinical trials have been or are being conducted on each treatment. The effect of treatments on endpoints described in each evaluation were summarized as having a statistically significant therapeutic effect (TE), no therapeutic effect/detrimental eff…
Reference	DOI	PMID	Supplemental Reference	Authors Intended Strategy	Subcategory	Treatment	Treatment Abbreviation	Treatment Group	Synonyms	Clinical Trials 'Tauopathies'	Registration Numbers	Treatment Start Age (m)	Treatment End Age (m)	Treatment Duration (m)	Treatment Route	Treatment Route Category E=environmental, T=topical, IV=intravenous, ICV=intracerebroventricular, IC=Intracerebral, IP=Intraperitoneal, PO=PerOs, IN=Intranasal, IS=Intraspinal, US=ultrasound, IM=Intramuscular, SC=Subcutaneous	Model	Model abbreviation	Zygosity	Sex	pTau	Glycosylation	Conformational Change	Acetylation	Cleavage	Insoluble/Aggregate Tau	Tau Seeding/Spreading	Inclusions/Neurofibrillary tangles	Total Tau	3R/4R Isoform Imbalance	Other Tau	Pathological Tau	Tau Modifying Enzymes	Synaptic Dysfunction	Synaptic Degeneration	Neuron/Volume Loss	Neuroimmune Response	Autophagy/UPS	Cognitive Deficits	BPSD/ADL	Motor Deficits	Survival	Response Biomarkers	Other General
Maphis et al. 2019	10.1038/s41541-019-0118-4	31231552	[a244]	active immunization		tau (pT181) peptide-Qß bacteriophage virus-like particles	tau (pT181) peptide-Qß VLPs	tau (pT181) peptide-Qß bacteriophage virus-like particles		no		2	4.5	DS: 3 bi-weekly injections	intramuscular injection	IM	rTg4510 (P301L)	rTg4510	heterozygous	M/F	TE	NT	NT	NT	NT	TE	NT	TE	NE	NT	NT	TE	NT	NT	TE	TE	TE	NT	TE	NT	NT	NT	TE
Boimel et al. 2010	10.1016/j.expneurol.2010.05.010	20546729	[a248]	active immunization		tau 195-213 (pS202/T205), tau 207-220 (pT212/S214), and tau 224-238 (pT231) peptide mix	tau peptide mix	tau 195-213 (pS202/T205), tau 207-220 (pT212/S214), and tau 224-238 (pT231) peptides		no		4	12	Treatment duration: 0.25; Treatment-sac duration: 8	subcutaneous injection	SC	DM-hTau (K257T/P301S)	DM-hTau	hemizygous	F	TE	NT	NT	NT	NT	NT	NT	TE	NT	NT	NT	TE	NT	NT	NE	NT	TE	TE	NT	NT	NT	NT	NT	Abs against phos-tau peptides in the serum of mice immunized with phos-tau peptides (TE)
Richter et al. 2014	10.3390/vaccines2030601	26344748	[a249]	active immunization		tau 199–208 (pS202/pT205) peptide	tau 199–208 (pS202/pT205) peptide	tau 199–208 (pS202/pT205) peptide		no		1.25-2.5	2.75-4	1.5	subcutaneous + intraperitoneal injection	SC + IP	PS19 (P301S)	PS19	hemizygous	F	TE	NT	NT	NT	NT	NT	NT	NT	NT	NT	NT	TE	NT	NT	NT	NT	NT	NT	NT	NT	TE	NE	NT	IgG titers (TE), Body weight (NE)
Richter et al. 2014	10.3390/vaccines2030601	26344748	[a249]	active immunization		tau 209–217 (pT212/pS214) peptide	tau 209–217 (pT212/pS214) peptide	tau 209–217 (pT212/pS214) peptide		no		1.25-2.5	2.75-4	1.5	subcutaneous + intraperitoneal injection	SC + IP	PS19 (P301S)	PS19	hemizygous	F	NE	NT	NT	NT	NT	NT	NT	NT	NT	NT	NT	NE	NT	NT	NT	NT	NT	NT	NT	NT	NE	NE	NT	IgG titers (TE), Body weight (NE)
Davtyan et al. 2017	10.1016/j.vaccine.2017.03.020	28320590	[a251]	active immunization		tau 2–18 vaccine (AV-1980D)	tau 2–18 vaccine (AV-1980D)	tau 2–18 vaccine (AV-1980D)		no		3	9	7 injections	intramuscular injection	IM	THY-Tau22 (G272V/P301S)	THY-Tau22	heterozygous	F	TE	NT	NE	NT	NT	TE	NT	NT	TE	NT	NT	TE	NT	NT	NT	NT	NT	NT	NT	NT	NT	NT	NT
Richter et al. 2014	10.3390/vaccines2030601	26344748	[a249]	active immunization		tau 229–237 (pT231/pS235) peptide	tau 229–237 (pT231/pS235) peptide	tau 229–237 (pT231/pS235) peptide		no		1.25-2.5	2.75-4	1.5	subcutaneous + intraperitoneal injection	SC + IP	PS19 (P301S)	PS19	hemizygous	F	NE	NT	NT	NT	NT	NT	NT	NT	NT	NT	NT	NE	NT	NT	NT	NT	NT	NT	NT	NT	TE	NE	NT	IgG titers (TE), Body weight (NE)
Ji et al. 2018	10.1186/s13195-018-0378-7	29914543	[a253]	active immunization		tau 294–305 vaccine	tau 294–305 vaccine	tau 294–305 vaccine	AADvac1	yes	NCT01850238, NCT02579252, NCT02031198, NCT03174886	5	8.75	4 injections (2-3 week intervals)	subcutaneous injection	SC	PS19 (P301S)	PS19	hemizygous	not provided	TE	NT	NT	NT	NT	TE	NT	NT	NT	NT	NT	TE	NT	NT	TE	NT	TE	NT	TE	NT	NT	NT	NT
Asuni et al. 2007	10.1523/JNEUROSCI.2361-07.2007	17715348	[a255]	active immunization		tau 379-408 (pS396/pS404) peptide	tau 379-408 (pS396/pS404) peptide	tau 379-408 (pS396/pS404) peptide		no		2	2023-05-08	2023-03-06	subcutaneous injection	SC	JNPL3 (P301L)	JNPL3	homozygous	M/F	TE	NT	TE	NT	NT	NE	NT	NT	NT	NT	NT	TE	NT	NT	NT	NT	NT	NT	NE	NT	TE	NT	NT	Antibodies directed to immunogen-Plasma (TE), Antibodies directed to recombinant tau-Plasma (NE)
Theunis et al. 2013	10.1371/journal.pone.0072301	23977276	[a256]	active immunization		tau 393-408 (pS396/pS404) liposomes (ACI-35)	tau 393-408 (pS396/pS404) liposomes	tau 393-408 (pS396/pS404) liposomes (ACI-35)	VAC20121, ACI-35.030 (second generation)	yes	NCT04445831	6	9	3	subcutaneous injection	SC	Tau.P301L	Tau.P301L	not provided	F	TE	NT	NT	NT	NT	TE	NT	NT	NE	NT	NT	TE	NT	NT	NT	NT	NE	NT	NT	NT	TE	TE	NT	Abs against phos-tau and tau peptides in the serum of immunized mice (TE), body weight
Bi et al. 2011	10.1371/journal.pone.0026860	22174735	[a257]	active immunization		tau 395-406 (pS396/pS404) peptide	tau 395-406 (pS396/pS404) peptide	tau 395-406 (pS396/pS404) peptide		no		2018-04-08	2022-08-12	4	intraperitoneal injection	IP	pR5 (P301L)	pR5	homozygous	not provided	TE	NT	NT	NT	NT	NT	NT	TE	NE	NT	NT	TE	NT	NT	NT	NT	TE	NT	NT	NT	NT	NT	NT	Antibody titers in Control vs immunized mice (TE)
Song et al. 2023	10.1172/JCI156537	36917188	[a259]	active immunization		tau aceylated lysine 280 (acK280) peptide	tau aceylated lysine 280 (acK280) peptide	tau aceylated lysine 280 (acK280) peptide		no		3	8	5 (every 2 weeks)	intraperitoneal injection	IP	JNPL3 (P301L)	JNPL3	heterozygous	M	TE	NT	NT	TE	NT	NT	NT	NT	NE	NT	NT	TE	NT	NT	TE	NT	TE	NT	TE	TE	TE	NT	NT
Hovakimyan et al. 2019	10.1038/s41598-019-51809-2	31664089	[a271]	active immunization		tau N-terminus vaccine (AV-1980R/A)	tau N-terminus vaccine (AV-1980R/A)	tau N-terminus vaccine (AV-1980R/A)	Th epitopes from various pathogens (collectively designated the MultiTEP platform)	no		1.5	9	4 injections	intramuscular injection	IM	PS19 (P301S)	PS19	not provided	F	TE	NT	NT	NT	NT	TE	NT	NT	NE	NT	NT	TE	NT	NT	NT	NT	TE	NT	TE	NT	TE	NT	NT
Joly-Amado et al. 2020	10.1016/j.nbd.2019.104636	31629891	[a272]	active immunization		tau N-terminus vaccine (AV-1980R/A)	tau N-terminus vaccine (AV-1980R/A)	tau N-terminus vaccine (AV-1980R/A)	Th epitopes from various pathogens (collectively designated the MultiTEP platform)	no		3	8	7 injections spaced every other week	intramuscular injection	IM	rTg4510 (P301L)	rTg4510	heterozygous	M/F	TE	NT	NT	NT	NT	NE	NT	NE	TE	NT	NT	TE	NT	NT	NT	NT	TE	NT	TE	NE	NT	NT	NT
Selenica et al. 2014b	10.1186/s12974-014-0152-0	25183004	[a277]	active immunization		tau P301L (4R0N) peptide	tau P301L (4R0N) peptide	tau P301L (4R0N) peptide		no		5	6.3, 7.4, 10.25	1.3, 2.4, 5.25	subcutaneous injection	SC	rTg4510 (P301L)	rTg4510	heterozygous	M/F	TE	NT	NT	NT	NT	NT	NT	NE	NE	NT	NT	TE	NT	NT	NT	NT	TE	NT	NT	NT	NT	NT	NT	Anti-P301L-tau antibody titer in serum (NE), Anti-WT-tau antibody titer (NE), Spot array (tau immunogenicity, serum reactivity to various tau peptide fragments)
Troquier et al. 2012	10.2174/156720512800492503	22272619	[a286]	active immunization		tau pS422 peptide (Y10A)	tau pS422 peptide (Y10A)	tau pS422 peptide (Y10A)		no		3.75	8.25	4.5	intraperitoneal injection	IP	THY-Tau22 (G272V/P301S)	THY-Tau22	heterozygous	M	TE	NT	NT	NT	NT	TE	NT	NT	NT	NT	NT	TE	NT	NT	NT	NT	NT	NT	NE	NT	NT	NT	NT	Abs against phos-tau and tau peptides in the serum of immunized mice (TE)
Selenica et al. 2014b	10.1186/s12974-014-0152-0	25183004	[a277]	active immunization		tau WT (4R0N) peptide	tau WT (4R0N) peptide	tau WT (4R0N) peptide		no		5	6.3, 7.4, 10.25	1.3, 2.4, 5.25	subcutaneous injection	SC	rTg4510 (P301L)	rTg4510	heterozygous	M/F	TE	NT	NT	NT	NT	NT	NT	NE	TE	NT	NT	TE	NT	NT	NT	NT	TE	NT	NT	NT	NT	NT	NT	Anti-P301L-tau antibody titer in serum (NE), Anti-WT-tau antibody titer (NE), Spot array (tau immunogenicity, serum reactivity to various tau peptide fragments)
Garcia-Arriaza et al. 2020	10.3390/vaccines8010127	32183198	[a291]	active immunization		tau3RC-modified vaccinia virus Ankara	tau3RC-MVA	tau3RC-modified vaccinia virus Ankara		no		5.5	12	1	intramuscular, intraperitoneal	IM; IP	PS19 (P301S)	PS19	not provided	M/F	NE	NT	NT	NT	NT	NT	NT	NT	NT	NT	NT	NE	NT	NT	NT	NT	NT	NT	NT	NT	NE	NE	NT
Garcia-Arriaza et al. 2020	10.3390/vaccines8010127	32183198	[a291]	active immunization		tau4R2N-modified vaccinia virus Ankara	tau4R2N-MVA	tau4R2N-modified vaccinia virus Ankara		no		3.25	7.75	1	intramuscular, intraperitoneal	IM; IP	PS19 (P301S)	PS19	not provided	M/F	NE	NT	NT	NT	NT	NT	NT	NT	NT	NT	NT	NE	NT	NT	NT	NT	NT	NT	NT	NT	NT	NT	NT
Hampton et al. 2010	10.1523/JNEUROSCI.0834-10.2010	20668182	[a48]	cell regeneration/restoration		astrocyte (derived from neural precursor cells) transplantation	NPC-derived astrocyte transplantation	cell transplantation		no		2	2023-03-05	acute	intracerebral injection	IC	hTau.P301S	hTau.P301S	homozygous	M/F	NT	NT	NT	NT	NT	NT	NT	NT	NT	NT	NT	NT	NT	NT	NT	TE	NT	NT	NT	NT	NT	NT	NT
Guo et al. 2022	10.1523/JNEUROSCI.1060-22.2022	35944999	[a35]	cell regeneration/restoration		astrocyte to neuron cell-fate converter (PTBP1 shRNA-AAV)	astrocyte to neuron converter (PTBP1 shRNA-AAV)	astrocyte to neuron cell-fate converter (PTBP1 shRNA-AAV)	polypyrimidine tract-binding protein 1 (PTBP1)	no		8	10.5-11	acute	hippocampal injection	IC	PS19 (P301S)	PS19	not provided	M/F	NE	NT	NT	NT	NT	NT	NT	NT	NT	NT	NT	NE	NT	NT	NE	NE	NE	NT	NE	NT	NT	NT	NT	astrocyte to neuron conversion (NE)
Zhang et al. 2022	10.4103/1673-5374.314324	34100451	[a49]	cell regeneration/restoration		neural stem cell transplantation	NSC transplantation	cell transplantation		no		10	2024-11-14	acute, 1 inj	intrahippocampal injection	IC	rTg4510 (P301L)	rTg4510	hemizygous	not provided	TE	NT	NT	NT	NT	NT	NT	TE	TE	NT	NT	TE	TE	NT	NT	NT	TE	NT	TE	NT	NT	NT	NT	CaMKII (TE), neurogenesis related pathways ( pERK, pCREB) (TE)
Hampton et al. 2010	10.1523/JNEUROSCI.0834-10.2010	20668182	[a48]	cell regeneration/restoration		neuronal precursor cell transplantation	NPC transplantation	cell transplantation		no		2	2023-03-05	acute	intracortical injection	IC	hTau.P301S	hTau.P301S	homozygous	M/F	NE	NT	NT	NT	NT	NT	NT	NT	NT	NT	NT	NE	NT	NT	NT	TE	TE	NT	NT	NT	NT	NT	NT	Neurotrophic factors (TE)
Spillantini et al. 2011	10.4449/aib.v149i1.1360	21701993	[a50]	cell regeneration/restoration		neuronal precursor cell transplantation	NPC transplantation	cell transplantation		no		2	2023-03-05	acute, 1 injection	intracortical injection	IC	hTau.P301S	hTau.P301S	homozygous	M/F	NE	NT	NT	NT	NT	NT	NT	NT	NT	NT	NT	NE	NT	NT	NT	TE	NT	NT	NT	NT	NT	NT	NT
Riordan et al. 2023	10.1007/s11357-023-00760-2	36976489	[a69]	cellular senescence		dasatinib and quercetin	dasatinib and quercetin	dasatinib and quercetin		yes	NCT05422885, NCT04785300, NCT04063124, NCT04685590	4.5	8.5	4	PO (oral gavage)	PO	PS19 (P301S)	PS19	not provided	M/F	NT	NT	NT	NT	NT	NT	NT	NT	NT	NT	NT	NT	NT	NT	NT	NT	NE	NT	NE	NT	NT	NT	NT	NE, for senescence markers: SASP, cell cycle arrest, and SAβ-gal activity
Gaikwad et al. 2021	10.1016/j.celrep.2021.109419	34289368	[a125]	cellular senescence		HMGB1 inhibitors (ethyl pyruvate + glycyrrhizic acid)	HMGB1 inhibitors (ethyl pyruvate + glycyrrhizic acid)	HMGB1 inhibitors (ethyl pyruvate + glycyrrhizic acid)		no		12	14	2	intraperitoneal injection	IP	hTau	hTau	hemizygous for Tg (MAPT)8cPdav / homozygous for MAPT<tm1(EGFP)Klt>	M	TE	NT	NT	NT	NT	NT	NT	TE	NT	NT	NT	TE	NT	NT	TE	TE	TE	NT	TE	NT	NT	NT	NT	Senescence markers (TE)
Riordan et al. 2023	10.1007/s11357-023-00760-2	36976489	[a69]	cellular senescence		mTOR inhibitor (rapamycin)	mTOR inhibitor (rapamycin)	mTOR inhibitor		yes	NCT04629495, NCT04200911, NCT06022068	4.5	8.5	4	intraperitoneal injection	IP	PS19 (P301S)	PS19	not provided	M/F	NT	NT	NT	NT	NT	NT	NT	NT	NT	NT	NT	NT	NT	NT	NT	NT	NE	NT	NE	NT	NT	NT	NT	NE, for senescence markers: SASP, cell cycle arrest, and SAβ-gal activity
Collu et al. 2023	10.1016/j.biopha.2023.115756	37865996	[a15]	combination	anti-hypertensive, lipid metabolism	lisinopril + atorvastatin	lisinopril + atorvastatin	lisinopril + atorvastatin		no		6	6.5	0.5	intraperitoneal injection	IP	PS19 (P301S)	PS19	hemizygous	not provided	NE	NT	NT	NT	NT	NT	NT	NT	TE	NT	NT	TE	NT	NT	TE	NT	TE	NT	NT	NT	NT	NT	NT
Zadrozny et al. 2024	10.3390/cells13070642	38607082	[a5]	combination	tau aggregation, neuromodulator/transmission	rivastigmine + hydromethylthionine mesylate (HMTM)	rivastigmine + HMTM	rivastigmine + hydromethylthionine mesylate (HMTM)		no		6 - 8	7.5 - 9.5	1.5	PO (oral gavage)	PO	hTau40(296–390aa) line 1 (L1)	hTau40 line 1	homozygous	F	NT	NT	NT	NT	NE	NT	NT	NT	NT	NT	NT	NE	NT	NT	NT	NE	NT	NT	NT	NT	NT	NT	NT
Wang et al. 2023	10.1016/j.expneurol.2023.114355	36868546	[a10]	energy metabolism		adiponectin receptor agonist (AdipoRon)	adiponectin receptor agonist (AdipoRon)	adiponectin receptor agonist (AdipoRon)		no		6	10	4	PO (oral gavage)	PO	PS19 (P301S)	PS19	not provided	M	TE	NT	NT	NT	NT	NT	NT	NT	NT	NT	NT	TE	TE	NT	TE	NT	NT	NT	TE	NT	NT	NT	NT	Mitochondrial fusion related proteins (TE), mitochondrial length (TE)
Popelova et al. 2018	10.3233/JAD-171041	29614684	[a16]	energy metabolism		anorexigenic analog (palm11-PrRP31)	anorexigenic analog (palm11-PrRP31)	anorexigenic analog (palm11-PrRP31)	PrRP palmitoylated in position 11 - palm11-PrRP31	no		7	9	2	subcutaneous (osmotic pump)	SC	THY-Tau22 (G272V/P301S)	THY-Tau22	not provided	F	TE	NT	NT	NT	NT	NT	NT	NT	NE	NT	NT	TE	NE	NT	TE	NT	NT	NT	TE	NT	NT	NT	NT	BDNF (NE); pAKT (TE)
Zaki et al. 2022	10.1007/s10787-022-01023-w	35922737	[a18]	energy metabolism		antidiabetic (glimepiride)	antidiabetic (glimepiride)	antidiabetic (glimepiride)		no		3	3.75	0.75	intraperitoneal injection	IP	P301S/line undefined	P301S (line undefined)	not provided	M	TE	NT	NT	TE	TE	NT	NT	NT	NT	NT	NT	TE	TE	NT	NT	NT	TE	NT	NT	TE	TE	NT	NT	Caspase 3 (apoptosis) Congo red amyloid plaques (TE)
van Hummel et al. 2023	10.1111/nan.12931	37565253	[a75]	energy metabolism		diet (methyl donor-enriched)	diet (methyl donor-enriched)	diet		no		0.75	3.75	3	PO (food)	PO	TAU58/2 (P301S)	TAU58/2	heterozygous	F	TE	NT	NT	NT	NT	NT	NT	NT	NT	NT	NT	TE	TE	NT	NT	NT	NT	NT	TE	NE	TE	NT	NT	Body weight (TE), plasma metabolites (betaine, choline, 5MTHF, Achm tHcy, glutathione (TE), increased acetylcholine levels (TE)
Yang et al. 2023b	10.1016/j.expneurol.2023.114346	36750170	[a133]	energy metabolism		human islet amyloid polypeptide (h-IAPP)	human islet amyloid polypeptide	human islet amyloid polypeptide (h-IAPP)	Amylin	no		3	5.5	2.5	intraperitoneal injection	IP	P301S/line undefined	P301S (line undefined)	not provided	F	TE	NT	NT	NT	TE	NT	NT	NT	NE	NT	NT	TE	TE	NT	TE	NE	TE	TE	TE	TE	NT	NT	NT	Glucose (TE), Insulin (TE), Cholesterol (NE), body weight (NE), pJNK/JNK (NE), CAMKII (NE), pIR, pAKT, Glut1, Glut3, Glut4, ABCA1, HMGCR, PPARy, pCREB/CREB, BDNF (TE), pEIF2a/EIF2a, Bcl2/Bax, SYP
Bretland et al. 2021	10.1111/nan.12711	33768561	[a136]	energy metabolism		irisin	irisin	irisin		no		4	5	1 (once weekly)	intraperitoneal injection	IP	hTau	hTau	hemizygous for Tg (MAPT)8cPdav / homozygous for MAPT<tm1(EGFP)Klt>	M/F	TE	NT	NT	NT	NT	NT	NT	NT	NE	NT	NT	TE	NT	NT	NT	NT	TE	NT	NT	NT	NT	NT	NT
Barini et al. 2016	10.1186/s13024-016-0082-7	26858121	[a144]	energy metabolism		metformin	metformin	metformin	Glucophage, Glucophage XR	yes	NCT04098666, NCT01965756, NCT03757910	1	5	4	PO (drinking water)	PO	hTau.P301S	hTau.P301S	homozygous	M	TE	NT	NE	NT	NE	NE	NT	NE	NE	NT	NT	TE	TE	NT	NE	NT	NT	TE	NT	NE	NE	NT	NT
Chatterjee et al. 2018	10.15252/emmm.201708587	30275019	[a45]	epigenome/transcription		CBP/p300 histone acetyltransferase activator (CSP-TTK21)	CBP/p300 HAT activator (CSP-TTK21)	CBP/p300 histone acetyltransferase activator (CSP-TTK21)		no		8	2023-09-08	acute, 1 injection	intraperitoneal injection	IP	THY-Tau22 (G272V/P301S)	THY-Tau22	heterozygous	M	NT	NT	NT	NT	NT	NT	NT	NT	NT	NT	NT	NT	NT	TE	TE	NT	NE	NT	TE	NT	NT	NT	NT	Histone acetylation (TE), Transcriptome (TE)
Wang et al. 2021	10.1111/acel.13456	34547169	[a84]	epigenome/transcription		EHMT inhibitor (UNC0642)	EHMT inhibitor (UNC0642)	EHMT inhibitor (UNC0642)		no		2023-05-07	5.1-7.1	0.1	intraperitoneal injection	IP	PS19 (P301S)	PS19	hemizygous	M/F	TE	NT	NT	NT	NT	NT	NT	NT	NE	NT	NT	TE	NT	TE	NT	NE	NT	NT	TE	NT	NT	NT	NT
Vallés-Saiz et al. 2023	10.3390/ijms241311144	37446327	[a183]	epigenome/transcription		nucleoside reverse transcriptase inhibitor (lamivudine)	NRT inhibitor (lamivudine)	nucleoside reverse transcriptase inhibitor (lamivudine)	3TC	yes	NCT04552795	8	11	3	PO (water)	PO	PS19 (P301S)	PS19	hemizygous	not provided	TE	NT	NT	NT	NT	NT	NT	NE	NT	NT	NT	TE	NT	NT	NT	TE	TE	NT	TE	NT	TE	TE	NT	caspase 3 for apoptosis (TE), heterochromatin compaction (TE)
Williams et al. 2023	10.1038/s41467-022-35749-6	36609445	[a235]	epigenome/transcription		smyd3 inhibitor (BCI-121)	smyd3 inhibitor (BCI-121)	smyd3 inhibitor (BCI-121)		no		6	6.1	0.1	intraperitoneal injection	IP	PS19 (P301S)	PS19	hemizygous	M/F	NT	NT	NT	NT	NT	NT	NT	NT	NT	NT	NT	NT	NT	TE	TE	NE	NT	TE	TE	NT	NT	NT	NT
Collu et al. 2023	10.1016/j.biopha.2023.115756	37865996	[a15]	general neuroprotection	anti-hypertensive	angiotensin-converting enzyme inhibitor (lisinopril)	ACE inhibitor (lisinopril)	angiotensin-converting enzyme inhibitor (lisinopril)		no		6	6.5	0.5	intraperitoneal injection	IP	PS19 (P301S)	PS19	hemizygous	not provided	TE	NT	NT	NT	NT	NT	NT	NT	TE	NT	NT	TE	NT	NT	TE	NT	TE	NT	NT	NT	NT	NT	NT
Jones et al. 2021	10.1021/acs.jmedchem.1c01458	34653340	[a28]	general neuroprotection		apoptosis signal-regulating kinase 1 (ASK1) inhibitor (32)	ASK1 inhibitor-32	apoptosis signal-regulating kinase 1 (ASK1) inhibitor (32)		no		4	4.1	0.1 (twice daily (BID))	PO	PO	rTg4510 (P301L)	rTg4510	not provided	not provided	NT	NT	NT	NT	NT	NT	NT	NT	NT	NT	NT	NT	NT	NT	NT	NT	TE	NT	NT	NT	NT	NT	NT
Bold et al. 2022	10.1523/JNEUROSCI.2200-21.2022	35667850	[a29]	general neuroprotection		APPsα (APP ectodomain cleaved by α-secretase)-AAV	APPsα-AAV	APPsα (APP ectodomain cleaved by α-secretase)		no		hTau.P301S: 1.5; THY-Tau22: 9	hTau.P301S: 1.5; THY-Tau22: 9	acute, 1 inj	intrahippocampal injection	IC	hTau.P301S, THY-Tau22 (G272V/P301S)	hTau.P301S, THY-Tau22	hTau.P301S: homozygous; Thy-Tau22: heterozygous	M/F, M/F	NT, NT	NT, NT	NT, NT	NT, NT	NT, NT	NT, NT	NT, NT	NT, NT	NT, NT	NT	NT, NT	NT, NT	NT, NT	NT, NT	TE, TE	NE, NT	NT, NT	NT, NT	NT, NT	NT, NT	NT, NT	NT, NT	NT, NT
Baltissen et al. 2023	10.3389/fncel.2023.1106176	36779015	[a30]	general neuroprotection		APPsα (APP ectodomain cleaved by α-secretase)-AAV9	APPsα-AAV9	APPsα (APP ectodomain cleaved by α-secretase)	AAV-APPsα (APP ectodomain cleaved by α-secretase)	no		9	12	acute, 1 inj	intrahippocampal injection	IC	THY-Tau22 (G272V/P301S)	THY-Tau22	heterozygous	M/F	TE	NT	TE	NT	NT	TE	NT	NT	NT	NT	NT	TE	TE	NT	TE	NT	NT	NT	NT	NT	NT	NT	NT
Yang et al. 2024	10.1093/jpp/rgad114	38104254	[a31]	general neuroprotection	natural product	arctigenin	arctigenin	arctigenin	ATG	no		3	6	3	PO (oral gavage)	PO	pR5 (P301L)	pR5	not provided	M	TE	NT	NT	NT	NT	NT	NT	NT	NT	NT	NT	TE	NT	NT	NT	NT	NT	NT	TE	NT	NT	NT	NT	Energy metabolism (TE)
Zhang et al. 2023	10.1016/j.nantod.2023.101788	NA	[a38]	general neuroprotection	tau enzyme modulation, tau aggregation inhibition, immune response modulation	BACE1 siRNA-LDH-Ang2-RVG	BACE1 siRNA-LDH-Ang2-RVG	BACE1 siRNA		no		not provided	not provided	4 injections over 0.6 mo	intravenous injection	IV	PS19 (P301S)	PS19	hemizygous	not provided	NT	NT	NT	NT	NT	NT	NT	NT	NT	NT	NT	NT	NT	NT	NT	NT	NT	NT	NE	NT	NT	NT	NT
Kreilaus et al. 2022	10.1016/j.bbr.2022.113812	35202719	[a43]	general neuroprotection		cannabidiol (CBD)	cannabidiol (CBD)	cannabidiol (CBD)	CBD	yes	NCT05822362, NCT04075435	14.5	16.25	1.75	intraperitoneal injection	IP	TAU58/2 (P301S)	TAU58/2	not provided	F	NT	NT	NT	NT	NT	NT	NT	NT	NT	NT	NT	NT	NT	NT	NT	NT	NT	NT	TE	TE	NE	NT	NT	increased body weight (TE)
Watt et al. 2020	10.1016/j.pbb.2020.172970	32562718	[a44]	general neuroprotection		cannabidiol (CBD)	cannabidiol (CBD)	cannabidiol (CBD)	CBD	yes	NCT05822362, NCT04075435	3.5	4.75	1.25	intraperitoneal injection	IP	TAU58/2 (P301S)	TAU58/2	not provided	M	NT	NT	NT	NT	NT	NT	NT	NT	NT	NT	NT	NT	NT	NT	NT	NT	NT	NT	NE	NE	NE	NT	NT
Lee et al. 2023	10.1016/j.phrs.2023.106725	36907286	[a47]	general neuroprotection	repurposed anti-cancer drug	CDK4/6 inhibitor (abemaciclib mesylate)	CDK4/6 inhibitor (abemaciclib mesylate)	CDK4/6 inhibitor (abemaciclib mesylate)		no		3.5	4	0.5	intraperitoneal injection	IP	PS19 (P301S)	PS19	hemizygous	not provided	TE	NT	NT	NT	NT	NE	NT	NT	NT	NT	NT	TE	TE	NT	NT	NT	NT	NT	NT	NT	NT	NT	NT
Peters et al. 2013	10.3233/JAD-2012-121732	23099813	[a76]	general neuroprotection		dimebon	dimebon	dimebon/dimebon derivative	Dimebolin, Latrepirdine, Pf-01913539	yes	NCT00939783, NCT00825084, NCT00824590, NCT01066481, NCT00675623, NCT00990613, NCT00939783, NCT00988624, NCT00838110, NCT01152216, NCT00704782, NCT00829374, NCT00931073, NCT00377715, NCT00829816, NCT00954590, NCT00831506, NCT00827034, NCT00788047, NCT01066546, NCT00912288	1.25	3, 4, 5, 6	1.75, 2.75, 3.75, 4.75	PO (drinking water)	PO	hTau.P301S	hTau.P301S	homozygous	not provided	TE	NT	NT	NT	NT	NT	NT	NT	NT	NT	NT	TE	NT	NT	NT	NE	NE	NE	NT	NT	TE	NT	NT
Peters et al. 2013	10.3233/JAD-2012-121732	23099813	[a76]	general neuroprotection		dimebon derivative (DF302)	dimebon derivative (DF302)	dimebon/dimebon derivative		no		1.25	3, 4, 5, 6	1.75, 2.75, 3.75, 4.75	PO (drinking water)	PO	hTau.P301S	hTau.P301S	homozygous	not provided	TE	NT	NT	NT	NT	NT	NT	NT	NT	NT	NT	TE	NT	NT	NT	NE	NT	NT	NT	NT	TE	NT	NT
Peters et al. 2013	10.3233/JAD-2012-121732	23099813	[a76]	general neuroprotection		dimebon derivative (DF312)	dimebon derivative (DF312)	dimebon/dimebon derivative		no		1.25	3, 4, 5, 6	1.75, 2.75, 3.75, 4.75	PO (drinking water)	PO	hTau.P301S	hTau.P301S	homozygous	not provided	TE	NT	NT	NT	NT	NT	NT	NT	NT	NT	NT	TE	NT	NT	NT	NE	NT	NT	NT	NT	TE	NT	NT
Chang et al. 2021	10.3389/fnins.2021.620176	33642981	[a77]	general neuroprotection		dl-3-n-Butylphthalide (dl-NBP)	dl-NBP	dl-3-n-Butylphthalide (dl-NBP)		yes	NCT02711683	4	8	4	intragastric	PO	PS19 (P301S)	PS19	hemizygous	not provided	TE	NT	NT	NT	NT	NT	NT	NT	NT	NT	NT	TE	TE	TE	TE	TE	TE	NT	TE	NE	NE	NT	NT
Zhang et al. 2023	10.1016/j.nantod.2023.101788	NA	[a38]	general neuroprotection	tau enzyme modulation, tau aggregation inhibition, immune response modulation	GSK3β siRNA-LDH-Ang2-RVG	GSK3β siRNA-LDH-Ang2-RVG	GSK3 inhibitor		no		not provided	not provided	4 injections over 0.6 mo	intravenous injection	IV	PS19 (P301S)	PS19	hemizygous	not provided	TE	NT	NT	NT	NT	NT	NT	NT	NT	NT	NT	TE	TE	NT	NE	NT	TE	NT	TE	NT	NT	NT	NT
Bondulich et al. 2016	10.1093/brain/aww137	27297240	[a121]	general neuroprotection		histone deacetylase inhibitor (sodium 4-phenylbutyrate)	HDAC inhibitor (sodium 4-phenylbutyrate)	HDAC inhibitor	GPB, glycerol phenylbutyrate, AMX0035 (sodium phenylbutyrate and taurursodiol), Relyvrio, Bufenyl (sodium phenylbutyrate), sodium 4-phenylbutyrate (PBA, Buphenyl®)	yes	NCT03533257, NCT05983588	8.5	10	1.5	intraperitoneal injection	IP	Tau35	Tau35	heterozygous	M	TE	NT	NT	NT	NT	NT	NT	NT	NE	NT	NT	TE	NT	NT	TE	NT	NT	TE	TE	NT	TE	NT	NT
Hashem et al. 2021	10.1007/s12035-021-02400-2	33939165	[a160]	general neuroprotection		monoacylglycerol lipase inhibitor (JZL184)	MAGL inhibitor (JZL184)	monoacylglycerol lipase inhibitor (JZL184)		no		5	7	2	intraperitoneal injection	IP	PS19 (P301S)	PS19	hemizygous	M/F	TE	NT	NT	NT	TE	NT	NT	NT	NE	NT	NT	TE	TE	NT	TE	NT	TE	NT	TE	NT	NT	NT	NT
Chang et al. 2024	10.1016/j.brainres.2024.148987	38718851	[a161]	general neuroprotection	Microtubule-dynamin binding inhibitor	MT-dynamin binding inhibitor (dynamin 1 peptide (PHDP5))	dynamin 1 peptide (PHDP5)	MT-dynamin binding inhibitor (dynamin 1 peptide (PHDP5))		no		6	7	1	intranasal	IN	Tau609	Tau609	not provided	M	NT	NT	NT	NT	NT	NT	NT	NT	NT	NT	NT	NT	NT	NT	NT	NT	NT	NT	TE	NT	NT	NT	NT	Drug delivery to hippocampus (TE)
Ljungberg et al. 2012	10.1093/hmg/ddr492	22027994	[a168]	general neuroprotection		NAD biosynthesis enzyme overexpression (NMNAT1-rAAV)	NMNAT1 overexpression (rAAV)	NAD biosynthesis enzyme overexpression	nicotinamide mononucleotide adenylyltransferase 1	no		1.5	5	acute, 1 injection	intrahippocampal Injection	IC	rTg4510 (P301L)	rTg4510	heterozygous	not provided	NT	NT	NT	NT	NT	NT	NT	NT	NT	NT	NT	NT	NT	NT	NT	TE	NT	NT	NT	NT	NT	NT	NT
Ljungberg et al. 2012	10.1093/hmg/ddr492	22027994	[a168]	general neuroprotection		NAD biosynthesis enzyme overexpression (NMNAT2-rAAV)	NMNAT2 overexpression (rAAV)	NAD biosynthesis enzyme overexpression	nicotinamide mononucleotide adenylyltransferase 2	no		1.5	5	acute, 1 injection	intrahippocampal Injection	IC	rTg4510 (P301L)	rTg4510	heterozygous	not provided	TE	NT	TE	NT	NT	NT	NT	NT	NT	NT	NT	TE	NT	NT	NT	TE	TE	NT	NT	NT	NT	NT	NT
Ljungberg et al. 2012	10.1093/hmg/ddr492	22027994	[a168]	general neuroprotection		NAD biosynthesis enzyme overexpression (NMNAT3-rAAV)	NMNAT3 overexpression (rAAV)	NAD biosynthesis enzyme overexpression	nicotinamide mononucleotide adenylyltransferase 3	no		1.5	5	acute, 1 injection	intrahippocampal Injection	IC	rTg4510 (P301L)	rTg4510	heterozygous	not provided	NT	NT	NT	NT	NT	NT	NT	NT	NT	NT	NT	NT	NT	NT	NT	NE	NT	NT	NT	NT	NT	NT	NT
Fukushima et al. 2011	10.1016/j.bbrc.2011.03.091	21439944	[a174]	general neuroprotection		neuroprotective agent, mechanism undefined (T-817MA)	neuroprotective agent (T-817MA)	neuroprotective agent, mechanism undefined (T-817MA)	Edonerpic; 1-{3-[2-(1-benzothiophen-5-yl)ethoxy]propyl} azetidin-3-ol maleate	yes	NCT02079909, NCT04191486, NCT00663936,	3	11		PO (drinking water)	PO	JNPL3 (P301L)	JNPL3	heterozygous	M	NT	NT	NT	NT	NT	NT	NT	NT	NT	NT	NT	NT	NT	NT	TE	TE	NT	NT	TE	NT	TE	NT	NT
Yang et al. 2024	10.1093/jpp/rgad114	38104254	[a31]	general neuroprotection		NMDAR antagonist (memantine)	NMDAR antagonist (memantine)	NMDAR antagonist (memantine)		yes	NCT03802162, NCT00800709, NCT03168997, NCT01849042, NCT00804271, NCT00551161, NCT00097916, NCT00624026, NCT00334906, NCT00505167, NCT00401167, NCT00469456, NCT02553928, NCT00933608, NCT00476008, NCT03703856, + many more	3	6	3	PO (oral gavage)	PO	pR5 (P301L)	pR5	not provided	M	TE	NT	NT	NT	NT	NT	NT	NT	NT	NT	NT	TE	NT	NT	NT	NT	NT	NT	TE	NT	NT	NT	NT
Hernandez et al. 2023	10.3390/brainsci13060841	37371321	[a211]	general neuroprotection		plasma transfusion from young, healthy, WT mice	young WT mouse plasma	plasma transfusion from young, healthy, WT mice		yes	NCT02460731, NCT05068830	8	8.25	0.25	intravenous injection	IV	rTg4510 (P301L)	rTg4510	not provided	M/F	TE	NT	NT	NT	NT	NT	NT	TE	NE	NT	NT	TE	NT	NT	NT	NT	NE	NT	NE	NE	NE	NT	NT
Hou et al. 2020	10.1111/jnc.14961	31951013	[a226]	general neuroprotection		PTPN1 upregulation (microRNA-124 antagomir)	PTPN1 upregulation (microRNA-124 antagomir)	PTPN1 upregulation		no		10	11.7	acute, sacrifice after 1.7 mo	intrahippocampal injection	IC	PS19 (P301S)	PS19	hemizygous	M	TE	NT	NT	NT	NT	TE	NT	NT	NE	NT	NT	TE	TE	NT	NT	NT	NT	NT	TE	NE	NE	NT	NT	CDK5 (NE), P35 (NE), P25 (NE), p-ERK (NE), and ERK (NE)
Hou et al. 2020	10.1111/jnc.14961	31951013	[a226]	general neuroprotection		PTPN1-AAV	PTPN1-AAV	PTPN1 upregulation		no		10	11.7	acute, sacrifice after 1.7 mo	intrahippocampal injection	IC	PS19 (P301S)	PS19	hemizygous	M	TE	NT	NT	NT	NT	TE	NT	NT	NE	NT	NT	TE	TE	NT	NT	NT	NT	NT	TE	NE	NE	NT	NT	CDK5 (NE), P35 (NE), P25 (NE), p-ERK (NE), and ERK (NE)
Collu et al. 2024	10.3389/fnagi.2024.1323563	38440100	[a229]	general neuroprotection		ROCK inhibitor (Fasudil)	ROCK inhibitor (Fasudil)	ROCK inhibitor (Fasudil)		yes	NCT04734379	6	6.5	0.5	intraperitoneal injection	IP	PS19 (P301S)	PS19	hemizygous	not provided	TE	NT	NT	NT	NT	NT	NT	NT	NE	NT	NT	TE	NT	NT	NT	NT	NT	NT	NT	NT	NT	NT	NT	Mitochondrial protein expression (TE), gap junction protein expression (TE)
Zhang et al. 2023	10.1016/j.nantod.2023.101788	NA	[a38]	general neuroprotection	tau enzyme modulation, tau aggregation inhibition, immune response modulation	rutin-BACE1 siRNA-LDH-Ang2-RVG	rutin-BACE1 siRNA-LDH-Ang2-RVG	rutin+BACE1 siRNA		no		not provided	not provided	4 injections over 0.6 mo	intravenous injection	IV	PS19 (P301S)	PS19	hemizygous	not provided	NT	NT	NT	NT	NT	NT	NT	NT	NT	NT	NT	NT	NT	NT	NT	NT	NT	NT	TE	NT	NT	NT	NT
Zhang et al. 2023	10.1016/j.nantod.2023.101788	NA	[a38]	general neuroprotection	tau enzyme modulation, tau aggregation inhibition, immune response modulation	rutin-GSK3β siRNA-LDH-Ang2-RVG	rutin-GSK3β siRNA-LDH-Ang2-RVG	rutin+GSK3β siRNA		no		not provided	not provided	4 injections over 0.6 mo	intravenous injection	IV	PS19 (P301S)	PS19	hemizygous	not provided	TE	NT	NT	NT	NT	NT	NT	NT	NT	NT	NT	TE	TE	NT	TE	NT	TE	NT	TE	NT	NT	NT	NT	malondialdehyde (MDA) (oxidative damage) (TE), superoxide dismutase (SOD) (antioxidant) activity
Zhang et al. 2023	10.1016/j.nantod.2023.101788	NA	[a38]	general neuroprotection	tau aggregation inhibition, immune response modulation	rutin-LDH-Ang2-RVG nanoparticles	rutin-LDH-Ang2-RVG nanoparticles	rutin	layered double hydroxide (LDH) nanoparticle (NP) angiopep-2 (Ang2) rabies virus glycoprotein 29 (RVG29)	no		not provided	not provided	4 injections over 0.6 mo	intravenous injection	IV	PS19 (P301S)	PS19	hemizygous	not provided	TE	NT	NT	NT	NT	NT	NT	NT	NT	NT	NT	TE	NE	NT	TE	NT	TE	NT	TE	NT	NT	NT	NT	malondialdehyde (MDA) (oxidative damage) (TE), superoxide dismutase (SOD) (antioxidant) activity
Javidnia et al. 2017	10.3233/JAD-170429	28869476	[a307]	general neuroprotection		tyrosine kinase inhibitor (pazopanib)	tyrosine kinase inhibitor (pazopanib)	tyrosine kinase inhibitor (pazopanib)	Votrient	no		15	16	1	intraperitoneal injection	IP	rTg4510 (P301L)	rTg4510	heterozygous	M/F	TE	NT	NT	NT	NT	NT	NT	NT	NT	NT	NT	TE	NT	NT	NE	NE	TE	NE	NT	NT	NT	NT	NT
Ano et al. 2020	10.3233/JAD-190997	31929163	[a313]	general neuroprotection	natural product	whey-derived lacto-tetrapeptide (beta-lactolin)	beta-lactolin	whey-derived lacto-tetrapeptide (beta-lactolin)		no		3	9	6	PO (food)	PO	PS19 (P301S)	PS19	hemizygous	M	TE	NT	NT	NT	NT	NT	NT	NT	NE	NT	NT	TE	NT	NT	TE	NT	NT	NT	NT	TE	TE	NT	NT
Ma et al. 2021	10.3389/fnagi.2021.671206	34113246	[a57]	general neuroprotection		cornel iridoid glycoside	cornel iridoid glycoside	cornel Iridoid glycoside	CIG	no		9	12.5	3.5	intragastric	PO	PS19 (P301S)	PS19	not provided	M/F	TE	NT	NT	NT	NT	TE	NT	NT	TE	NT	NT	TE	NT	TE	TE	NT	TE	NT	TE	NT	NT	TE	NT	TE, increased NMDA and AMPA receptor expression
El Fatimy et al. 2018	10.1007/s00401-018-1880-5	29982852	[a155]	general neuroprotection	gene expression repression	microRNA-132 (lentivirus)	microRNA-132 (lentivirus)	microRNA-132 (lentivirus)		no		3, 4.5, 6, 7.5, 9	10, 10.5	3 inj, 2 inj	intrahippocampal injection	IC	PS19 (P301S)	PS19	not provided	not provided	TE	NT	NT	TE	TE	TE	NT	NT	NT	NT	NT	TE	NT	TE	NT	TE	NE	NT	NT	NT	NT	NT	NT	cleaved caspase 3 (apoptosis)(TE)
Zhong et al. 2023	10.3390/molecules28093964	37175376	[a227]	general neuroprotection	natural product	quercetagitrin (quercetagetin-7-O-glucoside)	quercetagetin-7-O-glucoside	quercetagitrin (quercetagetin-7-O-glucoside)		no		6	9	3	PO (drinking water)	PO	PS19 (P301S)	PS19	hemizygous	M	TE	NT	NT	TE	NT	TE	NT	TE	TE	NT	NT	TE	TE	NT	TE	TE	TE	NT	TE	NT	NT	NT	NT
Vijayan et al. 2022	10.1093/hmg/ddab285	34559191	[a234]	general neuroprotection	anti-aging	sirtuin up-regulator (DDQ)	sirtuin up-regulator (DDQ)	sirtuin up-regulator (DDQ)		no		12	14	2 (twice a week)	intraperitoneal injection	IP	P301L/line undefined	P301L (line undefined)	not provided	not provided	TE	NT	NT	NT	NT	NT	NT	NT	NT	NT	NT	TE	NT	NT	TE	NT	NT	NT	NT	NT	NT	NT	NT	Increase in mitochondrial biogenesis by measure of mitochondria related mRNA and Immunofluorescence. Increase in sirtuins.
Giannopoulos et al. 2018	10.1111/acel.12759	29607621	[a2]	immune response		5-lipoxygenase inhibitor (zileuton)	5-lipoxygenase inhibitor (zileuton)	5-lipoxygenase inhibitor (zileuton)	Zyflo	no		3	10	7	PO (drinking water)	PO	PS19 (P301S)	PS19	hemizygous	M/F	TE	NT	NT	NT	NT	TE	NT	NT	NE	NT	NT	TE	TE	NT	TE	NT	TE	NT	TE	NT	NE	NT	NT
Lee et al. 2021	10.1111/acel.13332	33709472	[a42]	immune response		bruton's tyrosine kinase inhibitor (ibrutinib)	bruton's tyrosine kinase inhibitor (ibrutinib)	bruton's tyrosine kinase inhibitor (ibrutinib)	BTK is involved in the phosphorylation of Toll-like receptors and signaling cascades that produce proinflammatory cytokines	no		3	3.5	0.5	intraperitoneal injection	IP	PS19 (P301S)	PS19	hemizygous	M	TE	NT	NT	NT	NT	NT	NT	NT	NE	NT	NT	TE	TE	NT	TE	NT	TE	NT	NE	NT	NT	NT	NT
Yao et al. 2023	10.1016/j.brainresbull.2023.110685	37330021	[a55]	immune response	complement activation inhibition	complement C3a receptor antagonist (SB 290157)	C3a receptor antagonist (SB 290157)	complement C3a receptor antagonist (SB 290157)	C3aR antagonist	no		3	5	2	intraperitoneal injection	IP	PS19 (P301S)	PS19	not provided	M	TE	NT	NT	NT	NT	NT	NT	NT	NT	NT	NT	TE	NE	TE	TE	NT	NT	NT	TE	NT	NT	NT	NT	C3aR (TE), p35 (TE)
Dejanovic et al. 2018	10.1016/j.neuron.2018.10.014	30392797	[a56]	immune response		complement component C1q antibody	C1q Ab	complement component C1q antibody		no		9	9	acute, 1 inj	intrahippocampal injection	IC	PS19 (P301S)	PS19	hemizygous	F	NT	NT	NT	NT	NT	NT	NT	NT	NT	NT	NT	NT	NT	NE	TE	NT	TE	NT	NT	NT	NT	NT	NT
Chang et al. 2018	10.2174/1567205015666180119104036	29357795	[a179]	immune response		COX inhibitor (tolfenamic acid)	COX inhibitor (tolfenamic acid)	non-steroidal anti-inflammatory drug (NSAID)	Clotam	yes	NCT04253132	3-4 , 16-18	4.25-5.25, 17.25-19.25	1.25	PO (oral gavage)	PO	hTau	hTau	hemizygous for Tg (MAPT)8cPdav / homozygous for MAPT<tm1(EGFP)Klt>	M/F	TE	NT	NT	NT	NT	NT	NT	NT	TE	NT	NT	TE	NT	NT	NT	NT	NT	NT	TE	NT	NT	NT	NT	Body weight (NE)
Wang et al. 2017	10.18632/oncotarget.21853	29245902	[a180]	immune response		COX-2 inhibitor (NS398)	COX-2 inhibitor (NS398)	non-steroidal anti-inflammatory drug (NSAID)		no		2023-01-06	6	acute, 1 injection	intracerebroventricular	ICV	PS19 (P301S)	PS19	hemizygous	not provided	TE	NT	NT	NT	NT	NT	NT	NT	NT	NT	NT	TE	TE	NT	NT	NT	NT	NT	TE	NT	TE	NT	NT
Zhu et al. 2022	10.4103/1673-5374.332160	35017447	[a62]	immune response		Crry shRNA	Crry shRNA	Crry shRNA		no		6	6	acute, 1 inj	intracortical + intrahippocampal	IC	PS19 (P301S)	PS19	heterozygous	M	TE	NT	NT	NT	NT	NT	NT	NT	NE	NT	NT	TE	TE	NT	TE	TE	TE	NT	TE	NT	NT	NT	NT	TE, caspase-3
Mancuso et al. 2019	10.1093/brain/awz241	31504240	[a63]	immune response		CSF1R inhibitor (JNJ-40346527)	CSF1R inhibitor (JNJ-40346527)	CSF1R inhibitor (JNJ-40346527)	Edicotinib, JNJ-527, PRV-6527	yes	NCT04121208	2	4	2	PO (diet + oral gavage)	PO	hTau.P301S	hTau.P301S	homozygous	M/F	TE	NT	NT	NT	NT	TE	NT	TE	NE	NT	NT	TE	TE	NT	NT	TE	TE	NT	NT	NT	TE	NT	NT
Bennett et al. 2018	10.1186/s12974-018-1348-5	30413160	[a154]	immune response		CSF1R inhibitor-microglia reduction (PLX3397)	CSF1R inhibitor-microglia reduction (PLX3397)	microglia reduction via CSF1R inhibition (PLX3397)	Pexidartinib (CSF-1r blockade)	no		12	15	3	PO (food)	PO	rTg4510 (P301L)	rTg4510	heterozygous	M/F	NE	NT	NT	NT	NT	NT	NE	NT	NE	NT	NT	NE	NE	NT	NT	NE	TE	NT	NT	NT	NT	NT	NT	Blood vessel morphology (NE)
Kim et al. 2022	10.3389/fimmu.2022.903309	36341365	[a83]	immune response		EGFR/HER2 inhibitor (varlitinib)	EGFR/HER2 inhibitor (varlitinib)	EGFR/HER2 inhibitor (varlitinib)		no		2023-03-06	3.5, 6.5	0.5	intraperitoneal injection	IP	PS19 (P301S)	PS19	hemizygous	M	TE	NT	NT	NT	NT	NT	NT	NT	NT	NT	NT	TE	TE	NT	NT	NT	TE	NT	NT	NT	NT	NT	NT
Choi et al. 2021	10.1186/s13195-020-00766-4	33504364	[a90]	immune response		erythropoietin-derived peptide (JM4)	erythropoietin-derived peptide (JM4)	erythropoietin		no		2023-01-02	10, 17.8	9, 15.8	subcutaneous Injection	SC	PS19 (P301S)	PS19	hemizygous	F	TE	NT	NT	NT	NT	TE	NT	NT	NE	NT	NT	TE	NT	NT	NT	TE	TE	NT	TE	TE	TE	TE	NT
Glat et al. 2013	10.1186/1477-3155-11-32	24059692	[a100]	immune response		fibrinogen-derived γ377-395 peptide	fibrinogen-derived γ377-395 peptide	fibrinogen-derived γ377-395 peptide	fibrin γ377-395 peptide-conjugated magnetic iron oxide nanoparticles, fibrin γ377-395 peptide-conjugated maghemite nanoparticles	no		3.5, 6	4.5, 7	acute	intracortical injection	IC	rTg4510 (P301L)	rTg4510	heterozygous	not provided	TE	NT	NT	NT	NT	NT	NT	TE	NT	NT	NT	TE	NT	NT	NT	NT	TE	NT	NT	NT	NT	NT	NT
Finneran et al. 2019	10.1007/s11481-018-9822-5	30499006	[a101]	immune response		fractalkine (soluble) (sFKN)-AAV4	fractalkine (soluble)-AAV4	fractalkine	fractalkine overexpression (AAV)	no		5	8	acute, 1 inj	intracerebroventricular injection	ICV	rTg4510 (P301L)	rTg4510	heterozygous	not provided	NE	NT	NT	NT	NT	NE	NT	NE	NE	NT	NT	NE	NT	NT	NT	NE	NE	NT	TE	NT	TE	NT	NT	NE hyperalgesia
Nash et al. 2013	10.1016/j.neurobiolaging.2012.12.011	23332170	[a102]	immune response		fractalkine-rAAV	fractalkine-rAAV	fractalkine	Fractalkine overexpression (AAV)	no		3	6	acute, 1 injection	intrahippocampal injection	IC	rTg4510 (P301L)	rTg4510	heterozygous	not provided	TE	NT	NT	NT	NT	TE	NT	TE	NE	NT	NT	TE	TE	NT	NT	TE	TE	NT	NE	NT	NT	NT	NT
Ries et al. 2021	10.1093/brain/awab050	34148071	[a109]	immune response		glucocorticoid inflammatory action inhibitor (hrANXA1)	hrANXA1	glucocorticoid inflammatory action inhibitor (hrANXA1)		no		Tau.P301L: 7.5; hTau.P301S: 5.5	Tau.P301L: acute; hTau.P301S: 0.25	Tau.P301L: 7-8; hTau.P301S: 5.25-6.25	Tau.P301L: intravenous; hTau.P301S: intraperitoneal	IV; IP	Tau.P301L, hTau.P301S	Tau.P301L, hTau.P301S	P301L: no info; P301S: heterozygous	M, F	TE, NT	NT, NT	NT, NT	NT, NT	NT, NT	NT, NT	NT, NT	NT, NT	NE, NT	NT	NT, NT	TE, NT	NT, NT	NT, NT	NT, TE	NT, NT	NT, NT	NT, NT	NT, TE	NT, NT	NT, NT	NT, NT	NT, NT	NE, BBB leakage
Hampton et al. 2020	10.3389/fnins.2020.00574	32595446	[a123]	immune response		heat shock protein B5	HSP-B5	heat shock protein	Heat Shock Protein Beta-5	no		2	3	1	intracerebral infusion (osmotic pump)	IC	hTau.P301S	hTau.P301S	not provided	F	NT	NT	NT	NT	NT	NT	NT	NT	NT	NT	NT	NT	NT	NT	NT	TE	TE	NT	NT	NT	NT	NT	NT	Increased BDNF & NGF in astrocytes
Yoshiyama et al. 2007	10.1016/j.neuron.2007.01.010	17270732	[a134]	immune response		immunosuppressant (FK506)	immunosuppressant (FK506)	immunosuppressant (FK506)	Tacrolimus	yes	NCT04263519	2	2023-08-12	2023-06-10	PO (drinking water)	PO	PS19 (P301S)	PS19	hemizygous	not provided	TE	NT	NT	NT	NT	TE	NT	NT	NT	NT	NT	TE	NT	NT	NT	TE	TE	NT	NT	NT	NT	TE	NT
Wang et al. 2024	10.1186/s12979-024-00437-0	38745313	[a137]	immune response		irisin	irisin	irisin		no		6	9	3	intraperitoneal injection	IP	PS19 (P301S)	PS19	not provided	F	TE	NT	NT	NT	NT	NT	NT	NT	TE	NT	NT	TE	NT	NT	TE	TE	TE	NT	TE	NT	NT	NT	NT	reduced senescence (P53, P21, and P16) levels in the hippocampus; attenuates mitochondrial dysfunction
Ano et al. 2018	10.3390/molecules23123133	30501069	[a138]	immune response		iso-α-acids	iso-α-acids	iso-α-acids		no		3	6	3	PO (food)	PO	rTg4510 (P301L)	rTg4510	heterozygous	not provided	TE	NT	NT	NT	NT	NE	NT	NT	NE	NT	NT	TE	NT	NT	NT	NT	TE	NT	NT	NT	NT	NT	NT
Garwood et al. 2010	10.3389/fpsyt.2010.00136	21423446	[a157]	immune response		minocycline	minocycline	minocycline	Solodyn, Arestin, Minocin, Dynacin	yes	NCT01463384	2023-03-04	3.5-4.5	0.5	intraperitoneal injection	IP	hTau	hTau	hemizygous for Tg (MAPT)8cPdav / homozygous for MAPT<tm1(EGFP)Klt>	not provided	NT	NT	NT	NT	NT	NT	NT	NT	NT	NT	NT	NT	NT	NT	NT	NT	TE	NT	NT	NT	NT	NT	NT	Ptau396/404 correlates with cytokine levels
Noble et al. 2009	10.1096/fj.08-113795	19001528	[a158]	immune response		minocycline	minocycline	minocycline	Solodyn, Arestin, Minocin, Dynacin	yes	NCT01463384	3-4, 12	3.5-4.5, 12.5	0.5	intraperitoneal injection	IP	hTau	hTau	not provided	not provided	TE	NT	TE	NT	TE	TE	NT	NT	NE	NT	NT	TE	NE	NT	NT	NT	NT	NT	NT	NT	NT	NT	NT
Hull et al. 2020	10.1016/j.neuropharm.2020.108305	32931815	[a177]	immune response		NLRP3 inhibitor (MCC950)	NLRP3 inhibitor (MCC950)	NLRP3 inhibitor (MCC950)		no		4	7	3	intraperitoneal injection	IP	PLB2 Tau	PLB2 Tau	not provided	M	NE	NT	NT	NT	NT	NT	NT	NT	NE	NT	NT	NE	NE	NT	NT	NT	NE	NT	NT	NT	NE	NT	NT	improved insulin and glucose metabolism, Brain ER stress (NE)
Ruan et al. 2020	10.1186/s13024-020-00396-2	32811520	[a194]	immune response		P2RX7 inhibitor (GSK1482160)	P2RX7 inhibitor (GSK1482160)	P2X7 receptor antagonist (GSK1482160)		no		3	4	1	PO (oral gavage)	PO	PS19 (P301S)	PS19	hemizygous	M/F	TE	NT	TE	NT	NT	NT	NT	NT	NE	NT	NT	TE	NT	NT	NT	NT	TE	NT	TE	TE	NE	NT	NT
Di Lauro et al. 2022	10.1016/j.pneurobio.2021.102173	34516970	[a195]	immune response		P2RX7 receptor antagonist (GSK1482160A)	P2RX7 receptor antagonist (GSK1482160A)	P2X7 receptor antagonist (GSK1482160)		no		9	9.75	0.75	intraperitoneal injection	IP	PS19 (P301S)	PS19	hemizygous	M/F	TE	NT	NT	NT	NT	NT	NT	NT	NT	NT	NT	TE	TE	NT	NT	TE	TE	NT	TE	TE	TE	NT	TE	caspase 3 for apoptosis (TE)
Lin et al. 2020	10.3389/fnagi.2019.00377	31992982	[a204]	immune response		PD-1 checkpoint inhibitor (anti-mouse PD-1 clone RMP1-14)	PD-1 Ab (clone RMP1-14)	PD-1 checkpoint inhibitor (anti-mouse PD-1 clone RMP1-14)		no		2023-10-11	13-14	3	intraperitoneal injection	IP	JNPL3 (P301L)	JNPL3	homozygous	F	NE	NT	NT	NT	NT	NE	NT	NT	NE	NT	NT	NE	NT	NT	NT	NT	NT	NT	NE	NT	TE	NT	NT
Hunt Jr. et al. 2015	10.1523/JNEUROSCI.3959-14.2015	26538654	[a212]	immune response		polyamine modulator (arginase 1-AAV)	polyamine modulator (arginase 1-AAV)	polyamine modulator (arginase 1-AAV)		no		4	8	acute 1 inj	intrahippocampal Injection	IC	rTg4510 (P301L)	rTg4510	heterozygous	M/F	TE	NT	NT	NT	NT	TE	NT	TE	NE	NT	TE	TE	TE	NT	NT	TE	TE	TE	NT	NT	NT	NT	NT
Kunze et al. 2023	10.3390/ijms241210106	37373253	[a218]	immune response		PPARγ agonist (pioglitazone)	PPARγ agonist (pioglitazone)	PPARγ agonist (pioglitazone)		yes	NCT00982202	2.6	8.1	5.5	PO (in food)	PO	hTau.P301S	hTau.P301S	not provided	F	NE	NT	NT	NT	NT	NT	NT	NT	NT	NT	NT	NE	NT	NT	NT	NT	NE	NT	NT	NT	NT	NT	NT
Rosenzweig et al. 2019	10.1038/s41467-019-08352-5	30692527	[a219]	immune response		programmed cell death receptor (PD-1) antibody	PD-1 Ab (clone RMP1-14)	programmed cell death receptor (PD-1) antibody	programmed cell death receptor (PD)-1 antibody, anti-PD-1; rat IgG2a isotype; clone RPM1-14; BIOXCELL	yes	NCT05551741	8	9	acute, 1 injection	intraperitoneal injection	IP	DM-hTau (K257T/P301S)	DM-hTau	heterozygous	M/F	TE	NT	NT	NT	NT	NT	NT	NT	NT	NT	NT	TE	NT	NT	NT	NT	TE	NT	TE	NT	NT	NT	NT
Ben-Yehuda et al. 2021	10.1186/s13024-021-00458-z	34172073	[a220]	immune response		programmed cell death receptor ligand (PD-L1) antibody	PD-L1 Ab	programmed cell death receptor ligand (PD-L1) antibody	IBC-Ab002, αPD-L1	yes	NCT05551741	2023-08-13	Mice tested at 12 and 28-35 days post-injection	Acute, mice tested at 12 and 28-35 days post-injection	intraperitoneal injection	IP	DM-hTau (K257T/P301S)	DM-hTau	heterozygous	M/F	TE	NT	NT	NT	NT	TE	NT	NT	NT	NT	NT	TE	NT	NT	NT	TE	TE	NT	TE	NT	NE	NT	NT
Rosenzweig et al. 2019	10.1038/s41467-019-08352-5	30692527	[a219]	immune response		programmed cell death receptor ligand (PD-L1) antibody	PD-L1 Ab	programmed cell death receptor ligand (PD-L1) antibody	programmed cell death receptor (PD)-1 ligand antibody, anti-PD-L1 antibody; rat IgG2b isotype; clone 10F.9G2; BIOXCELL	yes	NCT05551741	8	9	acute, 1 injection	intraperitoneal injection	IP	DM-hTau (K257T/P301S)	DM-hTau	heterozygous	M/F	TE	NT	NT	NT	NT	TE	NT	NT	NT	NT	NT	TE	NT	NT	NT	TE	TE	NT	TE	NT	NT	NT	NT
Kim et al. 2023	10.1016/j.biopsych.2022.10.015	36759256	[a228]	immune response		RAGE antagonist (FPS-ZM1)	RAGE antagonist (FPS-ZM1)	RAGE antagonist (FPS-ZM1)		no		2	4.5	2.5	intraperitoneal injection	IP	rTg4510 (P301L)	rTg4510	heterozygous	M/F	TE	NT	NT	NT	NT	NT	NT	NT	NT	NT	NT	TE	NT	NT	NT	NT	TE	NT	TE	NT	NT	NT	NT
Litvinchuk et al. 2018	10.1016/j.neuron.2018.10.031	30415998	[a240]	immune response		STAT3 inhibitor (SH-4-54)	STAT3 inhibitor (SH-4-54)	STAT3 inhibitor (SH-4-54)		no		7	9	2	intraperitoneal injection	IP	PS19 (P301S)	PS19	hemizygous	M/F	TE	NT	NT	NT	NT	NT	NT	NT	NE	NT	NT	TE	NT	NT	NT	NT	TE	NT	NT	NT	NT	NT	NT
Schweig et al. 2019	10.1074/jbc.RA119.008033	31324720	[a242]	immune response		SYK inhibitor (BAY61-3606)	SYK inhibitor (BAY61-3606)	SYK inhibitor (BAY61-3606)	BAY61, spleen typrosine kinase inhibitor	no		7.5	10.5	3	intraperitoneal injection	IP	PS19 (P301S)	PS19	hemizygous	not provided	TE	NT	NT	NT	NT	TE	NT	NT	NE	NT	NT	TE	NT	NT	TE	TE	TE	TE	NT	NT	TE	NT	NT
Laurent et al. 2017	10.1093/brain/aww270	27818384	[a243]	immune response	T-cell infiltration	T-cell depletion (CD3ɛ IgG1 mAb)	T-cell depletion (CD3ɛ IgG1 mAb)	T-cell depletion (CD3ɛ IgG1 mAb)		no		4	9	5	intraperitoneal injection	IP	THY-Tau22 (G272V/P301S)	THY-Tau22	not provided	F	NE	NT	NT	NT	NT	NT	NT	NT	NE	NT	NT	NE	NT	NT	NT	NT	TE	NT	TE	NT	NT	NT	NT	increased hippocampal expression of Arc and 14-3-3
Dutta et al. 2023	10.1172/JCI161987	37552543	[a297]	immune response		TLR2 activation blocker (TIDMwt peptide)	TLR2 activation blocker (TIDMwt peptide)	TLR2 activation blocker (TIDMwt peptide)	MyD88 (wtTIDM) peptide	no		7	8.5	1.5	intranasal	IN	PS19 (P301S)	PS19	hemizygous	NA	TE	NT	NT	NT	NT	TE	NT	TE	NE	NT	NT	TE	NT	TE	TE	NT	TE	NT	TE	NE	NE	NT	NT	TE, rescued hippocampal neuron calcium influx deficits; TE, decreased association between TLR2 and MyD88 in Iba1+ microglia
Qin et al. 2016	10.4049/jimmunol.1600873	27605009	[a298]	immune response		TLR4 stimulation (LPS)	TLR4 stimulation (LPS)	TLR4 stimulation (LPS)	Lipopolysaccharide	yes	NCT04057807	6	9	3	intraperitoneal injection	IP	PS19 (P301S)	PS19	hemizygous	F	TE	NT	NT	NT	NT	TE	NT	NT	NT	NT	NT	TE	NE	NT	TE	NT	TE	TE	TE	NT	NT	NT	NT
Ou et al. 2021	10.1186/s12974-021-02332-7	34972522	[a300]	immune response		TNF-α inhbitor non-BBB penetrating (etanercept)	TNF-α inhbitor non-BBB penetrating (etanercept)	TNF-α inhibitor	Enbrel™	yes	NCT01068353, NCT01716637, NCT00203359, NCT00203320, NCT04571697	6	8	2, 3 days/week	intraperitoneal injection	IP	PS19 (P301S)	PS19	hemizygous	M/F	TE	NT	NT	NT	NT	NT	NT	NT	NT	NT	NT	TE	NT	NT	TE	TE	TE	NT	NT	NE	TE	NT	NT
Ou et al. 2021	10.1186/s12974-021-02332-7	34972522	[a300]	immune response		TNF-α inhibitor (TfRMAb-TNFR)	TNF-α inhibitor (TfRMAb-TNFR)	TNF-α inhibitor		no		6	8	2, 3 days/week	intraperitoneal injection	IP	PS19 (P301S)	PS19	hemizygous	M/F	TE	NT	NT	NT	NT	NT	NT	NT	NT	NT	NT	TE	NT	NT	TE	TE	TE	NT	NT	NE	NE	NT	NT
Fassler et al. 2023	10.3390/cells12111549	37296669	[a303]	immune response		TREM2 agonist monoclonal antibody (Ab-T1)	TREM2 agonist mAb	TREM2 activator/upregulator		no		2024-10-11	13-14	3, 6 inj one every 2 weeks	intraperitoneal injection	IP	DM-hTau (K257T/P301S)	DM-hTau	not provided	M	TE	NT	NT	NT	NT	NT	NT	NT	NT	NT	NT	TE	NT	NT	TE	TE	TE	NT	TE	NT	NT	NT	NT	TE, decreased caspase 3-positive cells
Jiang et al. 2016	10.1016/j.neuropharm.2016.01.028	26802771	[a304]	immune response		TREM2 overexpression (lentivirus)	TREM2 overexpression (lentivirus)	TREM2 activator/upregulator		no		5	7	acute, 1 injection	intracortical + intrahippocampal injection	IC	PS19 (P301S)	PS19	not provided	M	TE	NT	NT	NT	NT	NE	NT	NT	NE	NT	NT	TE	TE	NT	TE	TE	TE	NT	TE	NT	NE	NT	NT
Zhong et al. 2023	10.1016/j.immuni.2023.06.016	37442133	[a305]	immune response	complement actvation inhibition	TREM2 peptide (31–71aa, 41mer)	TREM2 peptide (31–71aa, 41mer)	TREM2 activator/upregulator		no		2024-12-08	12.25, 9	acute (1 inj), 1	hippocampal injection, intravenous injection	IC; IV	PS19 (P301S)	PS19	hemizygous	M/F	NE	NT	NT	NT	NT	NT	NT	NT	NT	NT	NT	NE	NT	NT	TE	NT	TE	NT	TE	NT	NT	NT	NT
Boimel et al. 2009	10.1097/NEN.0b013e31819ac3cb	19225406	[a51]	lipid metabolism		cholesterol absorption inhibitor (ezetimibe)	cholesterol absorption inhibitor (ezetimibe)	cholesterol absorption inhibitor (ezetimibe)	Zetia	yes	NCT00548145	4	9	5	PO (food)	PO	DM-hTau (K257T/P301S)	DM-hTau	hemizygous	not provided	TE	NT	NT	NT	NT	NT	NT	NT	NT	NT	NT	TE	NT	NT	NT	NT	NE	NT	NT	NT	NT	NT	NT
Burlot et al. 2015	10.1093/hmg/ddv268	26358780	[a67]	lipid metabolism		CYP46A1-AAV	CYP46A1-AAV	CYP46A1-AAV	cholesterol 24-hydroxylase overexpression	no		3.5	9	acute, 1 injection	intrahippocampal injection	IC	THY-Tau22 (G272V/P301S)	THY-Tau22	heterozygous	F	NE	NT	NT	NT	NT	NE	NT	NT	NE	NT	NT	NE	NT	TE	TE	NT	NE	NT	TE	NT	NE	NT	NT	24S-hydroxycholesterol and expression of 3-hydroxy-3-methyl-glutaryl-CoA reductase (HMGCR) were increased
Boimel et al. 2009	10.1097/NEN.0b013e31819ac3cb	19225406	[a51]	lipid metabolism		diet (low-fat)	diet (low-fat)	diet	Standard diet compared to high-fat diet, normocholesterolemic	yes	NCT03841539, NCT02984540, NCT03472664, NCT03070535, NCT03860792, NCT06105320, NCT04606420	5	10	5	PO (diet)	PO	DM-hTau (K257T/P301S)	DM-hTau	hemizygous	not provided	NE	NT	NT	NT	NT	NT	NT	NE	NT	NT	NT	NE	NT	NT	NT	NT	NT	NT	NT	NT	NT	NT	NT
Boimel et al. 2009	10.1097/NEN.0b013e31819ac3cb	19225406	[a51]	lipid metabolism		HMG-CoA reductase inhibitor (atorvastatin)	HMG-CoA reductase inhibitor (atorvastatin)	statin	Lipitor	yes	NCT03411291, NCT00024531, NCT00151502, NCT00751907, NCT05586750	4	9	5	PO (food)	PO	DM-hTau (K257T/P301S)	DM-hTau	hemizygous	not provided	TE	NT	NT	NT	NT	NT	NT	NT	NT	NT	NT	TE	NT	NT	NT	NT	TE	NT	NT	NT	NT	NT	NT	pTau staining directly correlated with microglia burden (Lectin staining)
Collu et al. 2023	10.1016/j.biopha.2023.115756	37865996	[a15]	lipid metabolism	cholesterol lowering	HMG-CoA reductase inhibitor (atorvastatin)	HMG-CoA reductase inhibitor (atorvastatin)	statin		yes	NCT00024531, NCT00151502, NCT00751907, NCT05586750	6	6.5	0.5	intraperitoneal injection	IP	PS19 (P301S)	PS19	hemizygous	not provided	TE	NT	NT	NT	NT	NT	NT	NT	NE	NT	NT	TE	NT	NT	NE	NT	TE	NT	NT	NT	NT	NT	NT
Boimel et al. 2009	10.1097/NEN.0b013e31819ac3cb	19225406	[a51]	lipid metabolism		HMG-CoA reductase inhibitor (simvastatin)	HMG-CoA reductase inhibitor (simvastatin)	statin	Zocor	yes	NCT01142336, NCT00053599, NCT00486044, NCT00939822, NCT00303277, NCT01439555	2023-09-04	2023-10-13	2023-01-09	intraperitoneal injection or PO (drinking water)	IP; PO	DM-hTau (K257T/P301S)	DM-hTau	hemizygous	not provided	TE	NT	NT	NT	NT	NE	NT	TE	NT	NT	NT	TE	NT	NT	NT	NT	TE	NT	TE	NT	NT	NT	NT	pTau staining directly correlated with microglia burden (Lectin staining)
Dumont et al. 2012	10.1093/hmg/dds355	22922230	[a200]	lipid metabolism		pan-PPAR agonist (bezafibrate)	pan-PPAR agonist (bezafibrate)	pan-PPAR agonist (bezafibrate)		no		1	10	9	PO (diet)	PO	PS19 (P301S)	PS19	hemizygous	M/F	TE	NT	TE	NT	NT	NT	NT	NT	NT	NT	NT	TE	TE	NT	NT	NT	TE	NT	NT	TE	TE	NT	NT	reduced oxidative stress; improved mitochondrial biogenesis and energy metabolism; improved lipid homeostasis
Spires-Jones et al. 2012	10.3389/fphar.2012.00042	22416232	[a233]	lipid metabolism		sirtuin 2 inhibitor (AK1)	sirtuin 2 inhibitor (AK1)	sirtuin 2 inhibitor (AK1)		no		4.25, 5.75	5.5, 7	1.25	intrahippocampal injection	IC	rTg4510 (P301L)	rTg4510	heterozygous	M/F	NE	NT	NT	NT	NT	NT	NT	NE	NT	NT	NT	NE	NT	NT	NT	TE	NT	NT	NT	NT	NT	NT	NT
Harris et al. 2020	10.3233/JAD-200002	32250309	[a141]	metal ion modulation		copper reducer (zinc acetate)	copper reducer (zinc acetate)	metal chelator/reducer		yes	NCT01099332	3	10	7	PO (drinking water)	PO	PS19 (P301S)	PS19	hemizygous	M/F	NE	NT	NT	NT	NT	NE	NT	NT	NT	NT	NT	NE	NT	NT	NT	NE	NT	NT	TE	NT	NT	TE	NT	Serum zinc levels (TE), Brain zinc levels (NE), Serum copper levels (NE), Brain copper levels (NE)
Vera et al. 2024	10.3233/JAD-231337	38393915	[a68]	metal ion modulation	calcium dysregulation modulation	dantrolene-ERFR	dantrolene-ERFR	dantrolene-ERFR		no		2	5	3	intranasal	IN	PS19 (P301S)	PS19	not provided	M/F	NT	NT	NT	NT	NT	NT	NT	NT	NT	NT	NT	NT	NT	NT	NT	NT	NT	NT	NE	NT	NE	NT	NT
Kwan et al. 2022	10.3390/biom12030365	35327557	[a142]	metal ion modulation		iron chelator (desferasirox (Exjade))	iron chelator (desferasirox (Exjade))	metal chelator/reducer	exjade	no		8	14	6	PO (food)	PO	JNPL3 (P301L)	JNPL3	homozygous	M/F	NE	NT	NT	NT	NT	NT	NT	NE	NT	NT	NT	NE	NT	NT	NT	NT	NT	NT	NE	NT	NE	NE	NT
Sedjahtera et al. 2018	10.1039/c8mt00153g	30168573	[a64]	metal ion modulation		Cu/Zn chaperone, PP2A modulator, GSK3 inhibitor (PBT2)	Cu/Zn chaperone, PP2A modulator, GSK3 inhibitor (PBT2)	Cu/Zn chaperone, PP2A modulator, GSK3 inhibitor (PBT2)	PBT-2	yes	NCT00471211	11	12.5	1.5	PO (oral gavage)	PO	rTg4510 (P301L)	rTg4510	not provided	M/F	TE	NT	NT	NT	NT	TE	NT	TE	NE	NT	NT	TE	TE	NT	NT	TE	NT	NT	TE	NT	NT	NT	TE
Makani et al. 2016	10.1186/s40478-016-0378-4	27687527	[a70]	microtubule stabilization		dictyostatin	dictyostatin	dictyostatin		no		6	9.5	3.5	intraperitoneal injection	IP	PS19 (P301S)	PS19	hemizygous	M	NE	NT	TE	TE	NT	TE	NT	NT	NT	NT	NT	TE	NT	NT	TE	NE	NT	NT	NT	NT	NT	NT	NT
Onishi et al. 2021	10.1038/s41598-021-94923-w	34326423	[a118]	microtubule stabilization		HDAC6 inhibitor (T-518)	HDAC6 inhibitor (T-518)	HDAC inhibitor		no		6	9	3	PO	PO	PS19 (P301S)	PS19	not provided	M	NT	NT	NT	NT	NT	TE	NT	NT	NE	NT	NT	TE	NT	NT	NT	NT	NT	NT	TE	NT	NT	NT	NT	Improvement of axonal transport: retrograde transport of Fluoro-Gold from hippocampus to medial septal nucleus
Barten et al. 2012	10.1523/JNEUROSCI.0188-12.2012	22623658	[a85]	microtubule stabilization		microtubule stabilizing agent (epothilone-D)	MT stabilizing agent (epothilone-D)	epothilone-D	BMS-241028	yes	NCT01492374	2.5	5.5	3	intraperitoneal injection	IP	rTg4510 (P301L)	rTg4510	heterozygous	M/F	TE	NT	NE	NT	NT	NT	NT	TE	NT	NT	NT	TE	NT	NT	NT	TE	NT	NT	TE	NT	NT	NT	NT
Brunden et al. 2010	10.1523/JNEUROSCI.3059-10.2010	20943926	[a86]	microtubule stabilization		microtubule stabilizing agent (epothilone-D)	MT stabilizing agent (epothilone-D)	epothilone-D	BMS-241028	yes	NCT01492374	3	6	3	intraperitoneal injection	IP	PS19 (P301S)	PS19	not provided	M	NE	NT	NT	NT	NT	NT	NT	NT	NT	NT	NT	NE	NT	NT	TE	NT	NT	NT	TE	NT	NE	NT	NT
Robles-Gómez et al. 2023	10.3389/fnmol.2023.1198299	37900942	[a87]	microtubule stabilization		microtubule stabilizing agent (epothilone-D)	MT stabilizing agent (epothilone-D)	epothilone-D	Epo-D	no		5.75	6	0.25	intraperitoneal injection	IP	rTg4510 (P301L)	rTg4510	not provided	M/F	NT	NT	NT	NT	NT	NT	NT	NT	NT	NT	NT	NT	NT	TE	NT	NE	NT	NT	TE	NE	NE	NT	NT
Zhang et al. 2012	10.1523/JNEUROSCI.4922-11.2012	22423084	[a88]	microtubule stabilization		microtubule stabilizing agent (epothilone-D)	MT stabilizing agent (epothilone-D)	epothilone-D	BMS-241027	yes	NCT01492374	9	12	3	intraperitoneal injection	IP	PS19 (P301S)	PS19	hemizygous	M	TE	NT	TE	NT	NT	TE	NT	NT	NT	NT	NT	TE	NT	NT	TE	TE	NT	NT	TE	NT	NT	NT	NT
Shiryaev et al. 2009	10.1016/j.nbd.2009.02.011	19264130	[a175]	microtubule stabilization		neuroprotective protein (NAP (NAPVSIPQ))	neuroprotective protein (NAP (NAPVSIPQ))	neuroprotective protein (NAP (NAPVSIPQ))	Davunetide, AL-108	yes	NCT01056965, NCT01110720	2	12	10	intranasal	IN	DM-hTau (K257T/P301S)	DM-hTau	heterozygous	M	TE	NT	NT	NT	NT	NT	NT	TE	TE	NT	NT	TE	NT	NT	NT	NT	NT	NT	TE	NT	NT	NT	NT
Zhang et al. 2018a	10.1186/s13024-018-0291-3	30404654	[a306]	microtubule stabilization		triazolopyrimidine (CNDR-51657)	triazolopyrimidine (CNDR-51657)	triazolopyrimidine (CNDR-51657)		no		9	12	3	intraperitoneal injection	IP	PS19 (P301S)	PS19	hemizygous	F	TE	NT	NT	TE	NT	TE	NT	NT	NE	NT	NT	TE	NT	NT	TE	NE	NE	NT	TE	NT	NT	NT	NT
Hebron et al. 2018	10.1016/j.jns.2018.06.005	30103978	[a3]	neuromodulator/transmission		Abl tyrosine kinase inhibitor (bosutinib)	Abl tyrosine kinase inhibitor (bosutinib)	Abl tyrosine kinase inhibitor	BOSULIF®, PF-5208763, SKI-606	no		1-6, 10-12	1.75-6.75, 10.75-12.75	0.75	intraperitoneal injection	IP	Tg4510 (whole brain)	Tg4510 (whole brain)	homozygous and hemizygous	M/F	TE	NT	NT	NT	NT	NT	NT	NT	TE	NT	NT	TE	NT	NT	TE	NT	TE	TE	NT	NT	NT	NT	NT	Neurotransmitters and neurotransmitter precursors (Aspartate, glutamate, glutamine, GABA) (TE)
Hebron et al. 2018	10.1016/j.jns.2018.06.005	30103978	[a3]	neuromodulator/transmission		Abl tyrosine kinase inhibitor (nilotinib)	Abl tyrosine kinase inhibitor (nilotinib)	Abl tyrosine kinase inhibitor	Tasigna, AMN107	yes	NCT02947893, NCT05143528	1-6, 10-12	1.75-6.75, 10.75-12.75	0.75	intraperitoneal injection	IP	Tg4510 (whole brain)	Tg4510 (whole brain)	homozygous and hemizygous	M/F	TE	NT	NT	NT	NT	NT	NT	NT	TE	NT	NT	TE	NT	NT	TE	NT	TE	TE	NT	NT	NT	NT	NT	Neurotransmitters (TE)
Yoshiyama et al. 2010	10.3233/JAD-2010-100681	20847440	[a4]	neuromodulator/transmission		acetylcholinesterase inhibitor (donepezil)	AChE inhibitor (donepezil)	acetylcholinesterase inhibitor	Aricept™, Donepezil hydrochloride, Eranz®, E 2020	yes	NCT01539031, NCT01276353, NCT02097056, NCT02064920, NCT00571064, NCT00477659, NCT04661280, NCT03259958, NCT02787746, NCT02550665, NCT01951118, NCT01404169, NCT01023867…	2	10	8	PO (diet)	PO	PS19 (P301S)	PS19	not provided	not provided	TE	NT	NT	NT	NT	TE	NT	NT	NT	NT	NT	TE	NT	NT	TE	TE	TE	NT	NT	NT	NT	TE	NT
Zadrozny et al. 2024	10.3390/cells13070642	38607082	[a5]	neuromodulator/transmission		acetylcholinesterase inhibitor (rivastigmine)	AChE inhibitor (rivastigmine)	acetylcholinesterase inhibitor		yes	NCT02989402, NCT02444637, NCT01399125, NCT00627848, NCT02703636, NCT01312363, NCT01312363, NCT01380288, NCT01183806	4.75 - 6.75	7.5 - 9.5	2.75	PO (oral gavage)	PO	hTau40(296–390aa) line 1 (L1)	hTau40 line 1	homozygous	F	NT	NT	NT	NT	TE	NT	NT	NT	NT	NT	NT	TE	NT	NT	NT	TE	NT	NT	NT	NT	NT	NT	NT
Anglada-Huguet et al. 2023	10.3390/ijms24119260	37298211	[a6]	neuromodulator/transmission	neuromodulation	adenosine A1 receptor antagonist (rolofylline)	adenosine A1 receptor antagonist (rolofylline)	adenosine receptor antagonist	KW-3902	no		Tau-ΔK280: 15; TauRD-ΔK280: 15; rTg4510: 5	Tau-ΔK280:17.5; TauRD-ΔK280: 17.5; rTg4510: 5.5	Tau-ΔK280: 2.5; TauRD-ΔK280: 2.5; rTg4510: 0.5	PO (diet)	PO	Tau-ΔK280, TauRD-ΔK280, rTg4510 (P301L)	Tau-ΔK280, TauRD-ΔK280, rTg4510	Tau-ΔK280: not provided, TauRD-ΔK280: not provided, rTg4510 (P301L): heterozygous	not provided	TE, TE, NT	NT, NT, NT	TE, NT, TE	NT, NT, NT	NT, NT, NT	NT, NT, NT	NT, NT, NT	TE, TE, NE	NT, NT, NT	NT	NT, NT, NT	TE, TE, TE	NT, NT, NT	NT, NT, NT	TE, TE, NT	NE, NT, NE	NT, NT, NT	NT, NT, NT	NT, TE, NE	NT, NT, NE	NT, NE, NE	NT, NT, NT	NT, NT, NT
Dennissen et al. 2016	10.1073/pnas.1603119113	27671637	[a7]	neuromodulator/transmission		adenosine A1 receptor antagonist (rolofylline)	adenosine A1 receptor antagonist (rolofylline)	adenosine receptor antagonist	KW-3902	no		14	16.5	2.5	PO	PO	Tau-ΔK280	Tau-ΔK280	heterozygous	not provided	NT	NT	NT	NT	NT	NT	NT	NT	NT	NT	NT	NT	NT	TE	TE	NT	NT	NT	TE	NT	NT	NT	NT	TE, increased mitochondrial density
Laurent et al. 2016	10.1038/mp.2014.151	25450226	[a8]	neuromodulator/transmission		adenosine A2A receptor antagonist (MSX-3)	adenosine A2A receptor antagonist (MSX-3)	adenosine receptor antagonist		no		6	8.5-9	2.5-3	PO (drinking water)	PO	THY-Tau22 (G272V/P301S)	THY-Tau22	not provided	M	TE	NT	NT	NT	NT	NT	NT	NT	NE	NT	NT	TE	NT	NT	NT	NT	NT	NT	TE	NT	NT	NT	NT
Laurent et al. 2014	10.1016/j.neurobiolaging.2014.03.027	24780254	[a9]	neuromodulator/transmission		adenosine receptor blocker (caffeine)	adenosine A1/A2 receptor inhibitor (caffeine)	adenosine receptor antagonist		yes	NCT04570085	2	12	10	PO (drinking water)	PO	THY-Tau22 (G272V/P301S)	THY-Tau22	not provided	M	TE	NT	NT	NT	TE	NE	NT	NT	TE	NT	NT	TE	TE	NT	NT	NT	TE	NT	TE	NT	NT	NT	NT	reduced oxidative stress
Ano et al. 2023	10.1080/1028415X.2022.2090075	35816407	[a40]	neuromodulator/transmission		beta-lactopeptide (tryptophan-tyrosine dipeptide)	tryptophan-tyrosine dipeptide	beta-lactopeptide (tryptophan-tyrosine dipeptide)		no		2.5	9	6.5	PO (food)	PO	PS19 (P301S)	PS19	hemizygous	M/F	TE	NT	NT	NT	NT	NT	NT	NT	NE	NT	NT	TE	NT	NT	TE	TE	NT	NT	NT	NT	TE	TE	NT	Dopamine (NE), Dopamine metabolites (NE), Dopamine turnover (DOPAC/dopamine ratio) (TE), cecum fatty acid levels (TE)
Yang et al. 2017	10.1016/j.neurobiolaging.2017.08.002	28890301	[a52]	neuromodulator/transmission	CSPG/PNN degradation	chondroitin 4-sulfate antibody (IgM, cat316)	chondroitin 4-sulfate IgM Ab	chondroitin 4-sulfate antibody (IgM, cat316)	anti-C4S antibody	no		4	4.2	acute, 2 injections spaced 2 days apart	intracortical injection	IC	hTau.P301S	hTau.P301S	homozygous	M	NE	NT	NT	NT	NT	NT	NT	NT	NT	NT	NT	NE	NT	NT	NT	NE	NT	NT	TE	NT	NT	NT	NT
Yang et al. 2015	10.1016/j.expneurol.2014.11.013	25483398	[a53]	neuromodulator/transmission	CSPG/PNN degradation	chondroitin sulfate proteoglycan digestion (chondroitinase ABC)	CSPG digestion (chondroitinase ABC)	chondroitin sulfate proteoglycan digestion (chondroitinase ABC)		no		2023-03-07	3.5, 7.5	acute	intracortical injection	IC	hTau.P301S	hTau.P301S	homozygous, heterozygous	M	NE	NT	NT	NT	NT	NE	NT	NT	NE	NT	NT	NE	NT	TE	NT	NE	NT	NT	TE	NT	NT	NT	NT	PNN degradation (TE)
Kam et al. 2023	10.1523/JNEUROSCI.1828-22.2023	37230765	[a78]	neuromodulator/transmission	sleep modulation	dual orexin receptor antagonist (DORA-12)	dual orexin receptor antagonist (#12)	dual orexin receptor antagonist (DORA)		no		10	10	acute	PO (oral gavage)	PO	PS19 (P301S)	PS19	not provided	M/F	NT	NT	NT	NT	NT	NT	NT	NT	NT	NT	NT	NT	NT	NT	NT	NT	NT	NT	NT	TE	NT	NT	NT
Keenan et al. 2022	10.1111/bph.15813	35112344	[a79]	neuromodulator/transmission	sleep modulation	dual orexin receptor antagonist (suvorexant )	dual orexin receptor antagonist (suvorexant )	dual orexin receptor antagonist (DORA)		yes	NCT02750306, NCT04629547, NCT04014387	6	6	acute	PO (oral gavage)	PO	rTg4510 (P301L)	rTg4510	hemizygous	M/F	NT	NT	NT	NT	NT	NT	NT	NT	NT	NT	NT	NT	NT	NT	NT	NT	NT	NT	NT	TE	NT	NT	NT
Keenan et al. 2024	10.1111/bph.16212	37553894	[a80]	neuromodulator/transmission	sleep modulation	dual orexin receptor antagonist (suvorexant )	dual orexin receptor antagonist (suvorexant )	dual orexin receptor antagonist (DORA)	DORA	yes	NCT02750306, NCT04629547, NCT04014387	4.5	6.5	2	PO (oral gavage)	PO	rTg4510 (P301L)	rTg4510	not provided	M/F	NE	NT	NT	NT	NT	NT	NT	NT	NE	NT	NT	NE	NT	NT	NT	NT	NT	NT	NE	TE	NT	NT	NT
Foster et al. 2019	10.1186/s13195-019-0530-z	31439023	[a82]	neuromodulator/transmission		EAAT2 upregulator (LDN/OSU-0215111)	EAAT2 upregulator (LDN/OSU-0215111)	EAAT2 upregulator (LDN/OSU-0215111)		no		2	2023-04-08	2023-02-06	PO (pipette)	PO	rTg4510 (P301L)	rTg4510	heterozygous	M/F	TE	NT	TE	NT	NT	TE	NT	NT	TE	NT	NT	TE	TE	TE	TE	TE	TE	NT	TE	NT	TE	NT	NT	Decrease in EAAT2
Martin et al. 2024	10.3390/ph17030319	38543105	[a98]	neuromodulator/transmission		FAAH inhibitor (increases AEA) (PF3845)	FAAH inhibitor (PF3845)	FAAH inhibitor (increases AEA) (PF3845)		no		3, 6, 9	3, 6, 9	acute, 0.35	intraperitoneal injection, PO	IP; PO	PS19 (P301S)	PS19	not provided	M/F	NT	NT	NT	NT	NT	NT	NT	NT	NT	NT	NT	NT	NT	NT	NT	NT	NT	NT	NT	TE	NT	NT	NT
Xu et al. 2018	10.1007/s00213-018-4832-9	29374303	[a104]	neuromodulator/transmission		GABAa receptor (α5βγ2) negative allosteric modulator (RY-080)	GABAaR NAM (RY-080)	GABAaR-α5βγ2 negative allosteric modulator (RY-080)		no		18.5	18.5	acute	intraperitoneal injection	IP	rTg4510 (P301L)	rTg4510	not provided	M	NT	NT	NT	NT	NT	NT	NT	NT	NT	NT	NT	NT	NT	NT	NT	NT	NT	NT	NT	TE	TE	NT	NT
Keenan et al. 2022	10.1111/bph.15813	35112344	[a79]	neuromodulator/transmission	sleep modulation	GABAa receptor positive allosteric modulator (zolpidem)	GABAaR PAM (zolpidem)	GABAa receptor positive allosteric modulator (zolpidem)		yes	NCT00814502, NCT03075241, NCT04014387	6	6	acute	PO (oral gavage)	PO	rTg4510 (P301L)	rTg4510	hemizygous	M/F	NT	NT	NT	NT	NT	NT	NT	NT	NT	NT	NT	NT	NT	NT	NT	NT	NT	NT	NT	TE	NT	NT	NT
Hunsberger et al. 2015	10.1111/jnc.13230	26146790	[a110]	neuromodulator/transmission		glutamate release blocker (riluzole)	glutamate release blocker (riluzole)	glutamate release blocker (riluzole)	Rilutek®, RP 54274	yes	NCT01703117, NCT00211224	2.5	7.5	5	PO (drinking water)	PO	rTg4510 (P301L)	rTg4510	heterozygous	M/F	TE	NT	TE	NT	NT	NT	NT	NT	TE	NT	NT	TE	TE	NT	TE	NT	NT	NT	TE	NT	NE	NT	NT	drug decreased tonic glutamate levels
Hunsberger et al. 2016	10.1007/s11011-015-9783-9	26744018	[a111]	neuromodulator/transmission		glutamate release blocker (riluzole)	glutamate release blocker (riluzole)	glutamate release blocker (riluzole)	Rilutek®, RP 54274, benzothiazole	yes	NCT01703117, NCT00211224	2.5	7.5	5	PO (drinking water)	PO	rTg4510 (P301L)	rTg4510	heterozygous	M/F	NT	NT	NT	NT	NT	NT	NT	NT	NT	NT	NT	NT	NT	TE	NT	NT	NT	NT	NT	NT	NT	NT	NT	Inhibits glutamate release
Delay-Goyet et al. 2016	10.1016/j.trci.2016.10.002	29067314	[a124]	neuromodulator/transmission		histamine receptor antagonist (SAR110894)	histamine receptor antagonist (SAR110894)	histamine receptor antagonist (SAR110894)	SAR110894D	yes	NCT01266525	2	8	6	PO (drinking water or diet)	PO	THY-Tau22 (G272V/P301S)	THY-Tau22	not provided	M	TE	NT	NT	NT	NT	NT	NT	TE	NE	NT	NT	TE	NE	NT	NT	NT	TE	NT	TE	NT	NT	NT	NT
Chen et al. 2022	10.1186/s40035-022-00302-4	35527277	[a140]	neuromodulator/transmission		melatonin	melatonin	melatonin	Circadin®	yes	NCT00940589, NCT00000171, NCT04522960,	2023-05-08	2023-10-13	5 (3 times/week)	subcutaneous injection	SC	hTau	hTau	not provided	M	TE	NT	NT	NT	NT	TE	NT	TE	NE	NT	NT	TE	NT	NT	NT	TE	NT	NT	NT	NT	NT	NT	NT	TE, increases miRNA expression ( miR-504-3p)
Perez-Garcia et al. 2023	10.1016/j.neulet.2023.137080	36657633	[a152]	neuromodulator/transmission		mGluR2/3 receptor antagonist pro-drug (BCI-838)	mGluR2/3 receptor antagonist pro-drug (BCI-838)	mGluR2/3 receptor antagonist pro-drug (BCI-838)		no		2023-03-07	2023-04-08	1	PO (oral gavage)	PO	PS19 (P301S)	PS19	not provided	M	NT	NT	NT	NT	NT	NT	NT	NT	NT	NT	NT	NT	NT	NT	NT	NT	NT	NT	TE	NT	NT	NT	NT	NE, body weight
Avdeeva et al. 2020	10.3897/RRPHARMACOLOGY.6.52098	NA	[a153]	neuromodulator/transmission		mGluR4 agonist (rapitalam)	mGluR4 agonist (rapitalam)	mGluR4 agonist (rapitalam)		no		2	2023-04-05	2023-02-03	PO (oral gavage)	PO	hTau.P301S	hTau.P301S	homozygous	M	NT	NT	NT	NT	NT	NT	NT	NT	NT	NT	NT	NT	NT	NT	NT	NT	NT	NT	NT	NT	TE	NE	NT
Jimenez et al. 2023	10.3390/biomedicines11082091	37626588	[a166]	neuromodulator/transmission		muscarinic antagonist (scopolomine)	muscarinic antagonist (scopolomine)	muscarinic antagonist (scopolomine)		no		6	6.25	0.25	intraperitoneal injection	IP	hTau	hTau	not provided	F	NT	NT	NT	NT	NT	NT	NT	NT	NT	NT	NT	NT	NT	NT	NT	NT	NT	NT	NT	NE	TE	NT	NT	Acoustic startle amplitude (NE)
Warmus et al. 2014	10.1523/JNEUROSCI.3418-14.2014	25471585	[a178]	neuromodulator/transmission		NMDAR agonist (cycloserine)	NMDAR agonist (cycloserine)	NMDAR agonist (cycloserine)	Seromycin	no		14-20, 18	14-20, 18.5	Acute, 0.5	intraperitoneal injection or PO (diet)	IP; PO	hTau-PAC (V337M)	hTau-PAC	hemizygous	M/F	NT	NT	NT	NT	NT	NT	NT	NT	NT	NT	NT	NT	NT	NT	NT	NT	NT	NT	NT	TE	NT	NT	NT
Ma et al. 2020	10.1007/s11596-020-2284-z	33428130	[a61]	neuromodulator/transmission		NMDAR antagonist (memantine)	NMDAR antagonist (memantine)	NMDAR antagonist (memantine)	Ebixa™, Namenda™ , Axura®, Akatinol®, Memary®	yes	NCT00800709, NCT03168997, NCT01849042, NCT00804271, NCT00551161, NCT00097916, NCT00857233, NCT00649220, NCT00624026, NCT00334906, NCT00505167, NCT00401167, NCT00866060, NCT00469456, NCT02553928, NCT00933608, NCT03703856, NCT00862940,	3	6	3	intragastric	PO	rTg4510 (P301L)	rTg4510	heterozygous	M/F	TE	NT	NT	NT	NT	NT	NT	TE	NT	NT	NT	TE	NT	NT	TE	NE	NT	NT	NT	NT	TE	NT	NT
Jimenez et al. 2023	10.3390/biomedicines11082091	37626588	[a166]	neuromodulator/transmission		norepinephrine reuptake inhibitor (reboxetine)	norepinephrine reuptake inhibitor (reboxetine)	norepinephrine reuptake inhibitor (reboxetine)		no		6	6.25	0.25	intraperitoneal injection	IP	hTau	hTau	not provided	F	NT	NT	NT	NT	NT	NT	NT	NT	NT	NT	NT	NT	NT	NT	NT	NT	NT	NT	NT	NE	NE	NT	NT	Acoustic startle amplitude (NE)
Keenan et al. 2022	10.1111/bph.15813	35112344	[a79]	neuromodulator/transmission	sleep modulation	selective orexin 2 receptor antagonist (MK-1064)	selective orexin 2 receptor antagonist (MK-1064)	MK-1064 (selective orexin 2 receptor antagonist)		no		6	6	acute	PO (oral gavage)	PO	rTg4510 (P301L)	rTg4510	hemizygous	M/F	NT	NT	NT	NT	NT	NT	NT	NT	NT	NT	NT	NT	NT	NT	NT	NT	NT	NT	NT	TE	NT	NT	NT
Keenan et al. 2024	10.1111/bph.16212	37553894	[a80]	neuromodulator/transmission	sleep modulation	selective orexin 2 receptor antagonist (MK-1064)	selective orexin 2 receptor antagonist (MK-1064)	MK-1064 (selective orexin 2 receptor antagonist)	2-SORA	no		4.5	6.5	2	PO (oral gavage)	PO	rTg4510 (P301L)	rTg4510	not provided	M/F	TE	NT	NT	NT	NT	NT	NT	NT	NE	NT	NT	TE	NT	NT	NT	NT	NT	NT	TE	TE	NT	NT	NT
Jimenez et al. 2022	10.1002/trc2.12247	35128032	[a232]	neuromodulator/transmission		serotonin receptor modulator (pimavanserin)	5-HT2a/c inverse agonist (pimavanserin)	serotonin receptor modulator (pimavanserin)	Nuplazid, ACP-103, Pimavanserin tartrate	yes	NCT03118947, NCT02035553, NCT02992132,	4	4	acute	intraperitoneal injection	IP	rTg4510 (P301L)	rTg4510	heterozygous	F	NE	NT	NT	NT	NT	NT	NT	NT	NT	NT	NT	NE	NT	NT	NT	NT	NT	NT	NT	NE	TE	NT	NT
Wang et al. 2020b	10.3233/JAD-200401	32741828	[a238]	neuromodulator/transmission		SSRI (escitalopram)	SSRI (escitalopram)	SSRI (escitalopram)	Citalopram, Celexa, Lexapro, Cipralex	yes	NCT05004987, NCT00260624, NCT00702780, NCT03108846, NCT01841125, NCT01119638, NCT00229333, NCT01876823, NCT00009204, NCT00898807, NCT00015548, NCT03274817	10	11	1	intraperitoneal injection	IP	pR5 (P301L)	pR5	not provided	M	TE	NT	NT	NT	NT	NT	NT	NT	TE	NT	NT	TE	TE	NT	TE	TE	NT	NT	NE	NE	NE	NT	NT
de Oliveira et al. 2022	10.1523/JNEUROSCI.2162-21.2022	35273086	[a239]	neuromodulator/transmission		SSRI (trazodone)	SSRI (trazodone)	SSRI (trazodone)	Trazodone hydrochloride, Oleptro, Desyrel	yes	NCT01142258, NCT00000179, NCT05282550	4	5, 6, 6.25, 8	1, 2, 2.25, 4	intraperitoneal injection	IP	rTg4510 (P301L)	rTg4510	heterozygous	M	NE	NT	NT	NT	NT	NT	NT	NT	TE	NT	NT	TE	NT	NT	NT	NT	TE	NT	TE	TE	NT	NT	NT
Jiao et al. 2016	10.1038/tp.2016.186	27701410	[a39]	neurotrophin signaling		BDNF-AAV	BDNF-AAV	BDNF-AAV		yes	NCT05040217	3	12	acute	intraventricular injection	ICV	pR5 (P301L)	pR5	not provided	M/F	NE	NT	NT	NT	NT	NE	NT	NT	NT	NT	NT	NE	NE	NT	TE	TE	TE	NT	TE	NT	NT	NT	NT	Increased BDNF levels and neurogenesis as assesed with new neuron markers
Yang et al. 2023a	10.3390/ph16040558	37111315	[a91]	neurotrophin signaling		erythropoietin-fused to TfR mAb	erythropoietin-fused to TfR mAb	erythropoietin		no		6	8	2	intraperitoneal injection	IP	PS19 (P301S)	PS19	hemizygous	M/F	TE	NT	NT	NT	NT	NT	NT	NT	NT	NT	NT	TE	NT	NT	NT	NE	TE	NT	NT	TE	TE	NT	TE
Rockenstein et al. 2015	10.1186/s12868-015-0218-7	26611895	[a176]	neurotrophin signaling		neurotrophic neuropeptide mixture (cerebrolysin)	neurotrophic neuropeptide mixture (cerebrolysin)	neurotrophic neuropeptide mixture (cerebrolysin)		yes	NCT00911807, NCT01822951	2023-03-06	2023-06-09	3	intraperitoneal injection	IP	mThy1 3R tau (line 13)	hTau 3R (line 13)	heterozygous	not provided	TE	NT	NT	NT	NT	NT	NT	NT	NT	TE	NT	TE	TE	NT	TE	TE	TE	NT	TE	TE	NE	NT	NT
Yang et al. 2020	10.1186/s40478-020-01034-0	32891185	[a198]	neurotrophin signaling		p75NTR modulator (LM11A-31)	p75NTR modulator (LM11A-31)	p75NTR modulator (LM11A-31)		yes	NCT03069014	6	9		PO (oral gavage)	PO	PS19 (P301S)	PS19	hemizygous	M	TE	NT	TE	TE	TE	TE	TE	TE	NE	NT	NT	TE	TE	NT	TE	NE	TE	NE	TE	NE	NE	TE	NT
Shen et al. 2018	10.1038/s41380-018-0071-z	29867188	[a224]	neurotrophin signaling		proNGF/p75NTR signaling reduction (p75ECD-Fc-AAV8 )	proNGF/p75NTR signaling reduction (p75ECD-Fc-AAV8 )	proNGF/p75NTR signaling reduction (p75ECD-Fc-AAV8 )		no		2	12	acute, 1 injection	intraventricular injection	ICV	pR5 (P301L)	pR5	not provided	M/F	TE	NT	NT	NT	NT	TE	NT	NT	NT	NT	NT	TE	NT	NT	TE	TE	NT	NT	TE	TE	TE	NT	NT
Brownlow et al. 2014	10.1016/j.bbr.2014.06.001	24925454	[a71]	non-pharmacological	diet	caloric restriction	diet (caloric restriction)	diet		yes	NCT02460783, NCT05732935	4.5	8.75	4.25	PO (diet)	PO	rTg4510 (P301L)	rTg4510	heterozygous	M/F	NE	NT	NE	NT	NT	NT	NT	NE	NE	NT	NT	NE	NE	NT	NE	NE	NE	NT	TE	NE	NE	NT	NT	Body weight (TE)
Cogut et al. 2024	10.3233/JAD-231117	38517786	[a72]	non-pharmacological	caloric restriction	caloric restriction	diet (caloric restriction)	diet		yes	NCT02460783, NCT05732935	4.75, 7.75	6.25, 9.25	1.5	PO (Diet)	PO	PS19 (P301S)	PS19	not provided	M	NE	NT	NT	NT	NT	NT	NT	NT	NE	NT	NT	NE	NT	NT	NT	NT	NE	NT	TE	NE	TE	NT	NT	Body weight (TE), Senesence (NE), Neurogenesis (TE)
Brownlow et al. 2013	10.1371/journal.pone.0075713	24069439	[a73]	non-pharmacological	diet	diet (ketogenic)	diet (ketogenic)	diet	Modified Atkin's diet	yes	NCT03690193, NCT04701957, NCT02521818, NCT03860792	5	9	4	PO (food)	PO	rTg4510 (P301L)	rTg4510	heterozygous	not provided	NE	NT	NT	NT	NT	NT	NT	NE	NE	NT	NT	NE	NT	NT	NT	NE	NE	NT	NE	NT	TE	NT	NT	Body weight (NE), glucose levels (TE), Ketosis (TE), Food intake (NE)
Buccarello et al. 2017	10.1016/j.neuroscience.2017.04.027	28456717	[a74]	non-pharmacological	diet	diet (low-fat-protein)	diet (low-fat-protein)	diet		yes	NCT02984540, NCT03070535, NCT03472664, NCT03841539, NCT03860792	3	12	9	PO (food)	PO	JNPL3 (P301L)	JNPL3	hemizygous	M/F	TE	NT	NT	NT	NT	NT	NT	NT	NT	NT	NT	TE	NT	NT	NT	TE	NT	NT	TE	TE	TE	TE	NT	Body Weight (TE)
Belarbi et al. 2011	10.1016/j.nbd.2011.04.022	21569847	[a92]	non-pharmacological	exercise	exercise (running wheel, voluntary)	exercise (running wheel, voluntary)	exercise		yes	NCT03475316, NCT02708485, NCT01681602, NCT03727360, NCT04009629, NCT01515982, NCT01128361, NCT02384993, NCT04021888	3	12	9	device/housing/environment	E	THY-Tau22 (G272V/P301S)	THY-Tau22	not provided	M	TE	NT	NT	NT	NT	NT	NT	NT	NE	NT	NT	TE	NT	NT	NT	TE	NE	NT	TE	NT	NT	NT	NT	Cholesterol metabolism (TE), NGF mRNA (NE)
Leem et al. 2011	10.1016/j.bbrc.2011.02.046	21329662	[a93]	non-pharmacological	exercise	exercise (treadmill, chronic)	exercise (treadmill, chronic)	exercise		yes	NCT03475316, NCT02708485, NCT01681602, NCT03727360, NCT04009629, NCT01515982, NCT01128361, NCT02384993, NCT04021888	16	19	3	device/housing/environment	E	Tg-NSE/htau23	Tg-NSE/htau23	not provided	not provided	NT	NT	NT	NT	NT	NT	NT	NT	NT	NT	NT	NT	TE	NT	NT	NT	TE	NT	NT	NT	NT	NT	NT
He et al. 2024	10.1016/j.exger.2024.112375	38320733	[a94]	non-pharmacological		exercise (treadmill, exhaustive)	exercise (treadmill, exhaustive)	exercise		yes	NCT03475316, NCT02708485, NCT01681602, NCT03727360, NCT04009629, NCT01515982, NCT01128361, NCT02384993, NCT04021888	10	10.3	0.3	device/housing/environment	E	pR5 (P301L)	pR5	not provided	M	TE	NT	NT	NT	NT	NT	NT	NT	NE	NT	NT	TE	NT	NT	NT	NT	NT	NT	NT	NT	NT	NT	NT	Protein translation (TE), Oxidative phosphorylation (TE)
Ohia-Nwoko et al. 2014	10.1186/1750-1326-9-54	25432085	[a95]	non-pharmacological	exercise	exercise (treadmill, forced)	exercise (treadmill, forced)	exercise		yes	NCT03475316, NCT02708485, NCT01681602, NCT03727360, NCT04009629, NCT01515982, NCT01128361, NCT02384993, NCT04021888	7	10	3	device/housing/environment	E	PS19 (P301S)	PS19	not provided	not provided	TE	NT	NT	NT	NT	TE	NT	NT	TE	NT	NT	TE	NT	NT	NT	NE	NT	NE	NT	NE	TE	NT	NT
Lahiani-Cohen et al. 2011	10.1097/NEN.0b013e318221bfab	21666497	[a96]	non-pharmacological	environmental enrichment/exercise	exercise (voluntary)/environmental enrichment	exercise (voluntary)/environmental enrichment	exercise		yes	NCT03978052, NCT04842734	4	13	9	device/housing/environment	E	DM-hTau (K257T/P301S)	DM-hTau	not provided	M/F	TE	NT	NT	NT	NT	NT	NT	TE	NT	NT	NT	TE	NT	NT	NT	NT	TE	NT	NE	NT	NT	NT	NT	Neurogenesis (TE), BDNF (TE)
Lauretti et al. 2020	10.1111/acel.13076	31762202	[a97]	non-pharmacological	food	extra virgin olive oil	extra virgin olive oil	extra virgin olive oil		yes	NCT05929924, NCT03824197, NCT04229186,	6	6	6	PO (food)	PO	hTau	hTau	not provided	M/F	TE	NT	NT	NT	NT	TE	NT	NT	TE	NT	NT	TE	TE	TE	TE	NT	NE	NT	TE	NT	NT	NT	NT
Adaikkan et al. 2019	10.1016/j.neuron.2019.04.011	31076275	[a106]	non-pharmacological	gamma oscillation entrainment	GENUS (gamma entrainment using sensory stimuli)	GENUS (gamma entrainment using sensory stimuli)	GENUS (gamma entrainment using sensory stimuli)	Sensory Stimulation Systems, Gamma entrainment using sensory stimuli, GammaSense Stimulation, Gamma light and sound stimulation	yes	NCT05776641, NCT05655195, NCT04042922, NCT04055376	7.5-8	8.5-9	1	device/housing/environment	E	PS19 (P301S)	PS19	hemizygous	M	TE	NT	NT	NT	NT	NT	NT	NT	NE	NT	NT	TE	NT	TE	TE	TE	TE	NT	TE	NE	NE	NT	NT	RNAseq differential expression analysis (TE), DNA damage (TE)
Martorell et al. 2019	10.1016/j.cell.2019.02.014	30879788	[a107]	non-pharmacological	gamma oscillation entrainment	GENUS (gamma entrainment using sensory stimuli)	GENUS (gamma entrainment using sensory stimuli)	GENUS (gamma entrainment using sensory stimuli)	Sensory Stimulation Systems, Gamma entrainment using sensory stimuli, GammaSense Stimulation, Gamma light and sound stimulation	yes	NCT05776641, NCT05655195, NCT04042922, NCT04055376	2023-02-06	2.25, 6.25	0.25	device/housing/environment	E	PS19 (P301S)	PS19	hemizygous	not provided	TE	NT	NT	NT	NT	NT	TE	NT	NT	NT	NT	TE	NT	NT	NT	NT	NT	NT	NT	NT	NT	NT	NT
Rodriguez et al. 2022	10.3390/bs12070235	35877305	[a139]	non-pharmacological	food	lion's mane (Hericium erinaceus)	lion's mane (Hericium erinaceus)	lion's mane (Hericium erinaceus)		no		1	5	4	PO (food)	PO	rTg4510 (P301L)	rTg4510	heterozygous	M/F	NT	NT	NT	NT	NT	NT	NT	NT	NT	NT	NT	NT	NT	NT	NT	NT	NT	NT	NE	TE	NT	NT	NT	Body weight (TE), Food consumption (TE)
Guisle et al. 2022	10.1016/j.neurobiolaging.2022.02.011	35334439	[a156]	non-pharmacological	environment change	mild hyperthermia (via sauna or menthol treatment)	mild hyperthermia	mild hyperthermia (via sauna or menthol treatment)		no		12	12	acute	heat exposure or topical menthol application	E; T	hTau	hTau	hemizygous for Tg (MAPT)8cPdav / homozygous for MAPT<tm1(EGFP)Klt>	F	TE	NT	NT	NT	NT	NE	NT	NT	TE	NT	NT	TE	TE	NT	NT	NT	NE	NT	NT	NT	NT	NT	NT	Heat shock proteins (NE)
Comerota et al. 2019	10.1007/s12035-018-1248-9	30120733	[a170]	non-pharmacological	photobiomodulation	near-infrared light	near-infrared light	near-infrared light	photobiomodulation (PBM), NIr	yes	NCT06008639, NCT04018092, NCT03484143, NCT03328195, NCT03160027. NCT03405662, NCT01059877	12	13	1	device/housing/environment (exposure to LED)	E	hTau	hTau	not provided	M/F	NT	NT	NT	NT	NT	TE	NT	NT	TE	NT	NT	TE	NT	NT	NT	NT	NT	NT	TE	NT	NT	NT	NT
Purushothuman et al. 2013	10.1016/j.brainres.2013.08.047	23998985	[a171]	non-pharmacological	photobiomodulation	near-infrared light	near-infrared light	near-infrared light	photobiomodulation (PBM), NIr	yes	NCT06008639, NCT04018092, NCT03484143, NCT03328195, NCT03160027. NCT03405662, NCT01059877	5	6	1	device/housing/environment (exposure to LED)	E	K3 (K369I)	K3	not provided	M/F	TE	NT	NT	NT	NT	NT	NT	NT	NT	NT	NT	TE	NT	NT	NT	TE	NT	NT	NT	NT	NT	NT	NT	Oxidative stress (TE)
Purushothuman et al. 2014	10.1186/alzrt232	24387311	[a172]	non-pharmacological	photobiomodulation	near-infrared light	near-infrared light	near-infrared light	photobiomodulation (PBM), NIr	yes	NCT06008639, NCT04018092, NCT03484143, NCT03328195, NCT03160027. NCT03405662, NCT01059877	5	6	1	device/housing/environment (exposure to LED)	E	K3 (K369I)	K3	not provided	not provided	TE	NT	NT	NT	NT	NT	NT	TE	NT	NT	NT	TE	NT	NT	NT	NT	NT	NT	NT	NT	NT	NT	NT	Oxidative stress (TE), Mitochondrial function (TE)
Purushothuman et al. 2015	10.1016/j.neulet.2015.02.037	25703226	[a173]	non-pharmacological	photobiomodulation	near-infrared light	near-infrared light	near-infrared light	photobiomodulation (PBM), NIr	yes	NCT06008639, NCT04018092, NCT03484143, NCT03328195, NCT03160027. NCT03405662, NCT01059877	5	6	1	device/housing/environment (transcranial exposure to LED)	E	K3 (K369I)	K3	not provided	not provided	NT	NT	NT	NT	NT	NT	NT	TE	NT	NT	NT	TE	NT	NT	NT	NT	NT	NT	NT	NT	NT	NT	NT
Ren et al. 2019	10.1007/s13311-018-00698-w	30560481	[a236]	non-pharmacological	cognitive training	spatial training	spatial training	spatial training		yes	NCT06213766	10	11	1	device/housing/environment	E	pR5 (P301L)	pR5	not provided	M/F	TE	NT	NT	NT	NT	NT	NT	NT	NE	NT	NT	TE	NT	NT	TE	NT	TE	NT	TE	NT	NT	NT	NT
Karakatsani et al. 2019	10.7150/thno.28717	31410223	[a308]	non-pharmacological	blood-brain barrier opening	ultrasound (focused)	ultrasound (focused)	ultrasound	FUS	yes	NCT04250376, NCT04118764, NCT05997030, NCT04118764	3.5-4.5	4.5-5.5	1	ultrasound + intravenous injection	IV + US	rTg4510 (P301L)	rTg4510	heterozygous	M	TE	NT	NT	NT	NT	NT	NT	NT	NT	NT	NT	TE	NT	NT	NT	NE	TE	NT	NT	NT	NT	NT	NT
Géraudie et al. 2023	10.3390/ijms241512411	37569786	[a309]	non-pharmacological	blood-brain barrier opening	ultrasound (low-intensity pulsed)	ultrasound (low-intensity pulsed)	ultrasound		yes	NCT03347084, NCT05983575, NCT03119961	4.5	5.75	1.25	ultrasound + IV injected microbubbles	IV + US	PS19 (P301S)	PS19	hemizygous	M	NE	NT	NT	NT	NT	NT	NT	NT	NT	NT	NT	NE	NT	NT	NT	NT	TE	NT	NT	NT	NT	NT	NT
Pandit et al. 2019	10.7150/thno.34388	31281511	[a310]	non-pharmacological	blood-brain barrier opening	ultrasound (scanning)	ultrasound (scanning)	ultrasound	SUS	yes	NCT04250376, NCT04118764, NCT05997030, NCT04118764	1.5	5.25	3.75	ultrasound and intravenous injection (DS: ultrasound + IV microbubble injection)	IV + US	K3 (K369I)	K3	not provided	M/F	TE	NT	NT	NT	NT	NT	NT	TE	NT	NT	NT	TE	NE	NT	NE	NE	NT	TE	TE	NT	TE	NT	NT
Suk et al. 2023	10.3389/fnagi.2023.1129510	37273653	[a311]	non-pharmacological		vibrotactile stimulation	vibrotactile stimulation	vibrotactile stimulation		no		8	9	1	device/housing/environment	E	hTau.P301S	hTau.P301S	not provided	M	TE	NT	NT	NT	NT	NT	NT	NT	NT	NT	NT	TE	NT	NT	TE	TE	NT	NT	NT	NT	TE	NT	NT	DNA damage TE
Iyaswamy et al. 2020	10.3389/fphar.2020.584770	33192524	[a314]	non-pharmacological	food	Yuan-Hu Zhi Tong (herb blend)	Yuan-Hu Zhi Tong (herb blend)	Yuan-Hu Zhi Tong (herb blend)	YZT	no		2	4.5	2.5	PO (food)	PO	hTau.P301S	hTau.P301S	homozygous	not provided	TE	NT	TE	NT	NT	TE	NT	NT	NE	NT	NT	TE	NT	NT	NT	NT	NT	TE	NT	NT	TE	NT	NT
Nakashima et al. 2004	10.1016/j.freeradbiomed.2004.04.037	15203189	[a19]	oxidative stress		antioxidant (alpha-tocopherol)	antioxidant (alpha-tocopherol)	antioxidant	vitamin E	yes	NCT00235716, NCT01594346, NCT00040378, NCT00056329, NCT00000173, NCT00117403,	0	2023-06-09	2023-06-09	PO (food)	PO	hTau (T44 line 7)	hTau (T44 line 7)	heterozygous	M/F	NE	NT	NT	NT	NT	TE	NT	NT	TE	NT	NT	TE	NT	NT	NT	NT	NT	NT	NT	NT	TE	TE	NT	Reduced 8-OHDg an oxidative stress marker
Elipenahli et al. 2012	10.3233/JAD-2011-111190	21971408	[a20]	oxidative stress		antioxidant (coenzyme Q10)	antioxidant (CoQ10)	antioxidant	CoQ10	yes	NCT00328874, NCT00382824, NCT06040905, NCT00532571, NCT00117403	1	10	9	PO (food)	PO	PS19 (P301S)	PS19	not provided	not provided	NE	NT	NT	NT	NT	NT	NT	NT	NT	NT	NT	NE	NT	NT	NT	NT	NT	NT	NT	TE	TE	TE	NT
Kelliny et al. 2021	10.1007/s12640-021-00405-2	34599751	[a21]	oxidative stress		antioxidant (edaravone)	antioxidant (edaravone)	antioxidant	MCI-186, Radicava®, Radicut®, MT-1186, FAB122	yes	NCT05323812	9-10, 21	12-13, 24	3	PO (drinking water)	PO	pR5 (P301L)	pR5	not provided	M/F	TE	NT	NT	NT	NT	NT	NT	NT	NE	NT	NT	TE	NE	NT	NE	NE	TE	NT	TE	TE	TE	NT	NT	TE, reduced oxidative stress markers
Yu et al. 2017	10.3233/JAD-161216	28269786	[a22]	oxidative stress		antioxidant (lycopene)	antioxidant (lycopene)	antioxidant		no		7	9	2	PO (oral gavage)	PO	pR5 (P301L)	pR5	not provided	M	TE	NT	NT	NT	NT	NT	NT	NT	NE	NT	NT	TE	NT	NT	NT	NT	NT	NT	TE	NT	NT	NT	NT	Reduced markers of oxidative stress
Sun et al. 2019	10.2174/1567205016666190801153751	31368873	[a23]	oxidative stress		antioxidant (resveratrol)	antioxidant (resveratrol)	antioxidant	trans-3,4',5-trihydroxystilbene	yes	NCT01504854, NCT00743743	6	7.25	1.25	PO (oral gavage)	PO	PS19 (P301S)	PS19	hemizygous	M	TE	NT	NT	NT	NT	TE	NT	NT	NT	NT	NT	TE	NT	NT	TE	NT	TE	NT	TE	NT	NT	NT	NT
Hole et al. 2021	10.3389/fnins.2021.697319	34220446	[a25]	oxidative stress		antioxidant polyphenol (-)-epicatechin	antioxidant polyphenol (-)-epicatechin	antioxidant	dietary flavonoid of the flavan-3-ol subgroup	yes	NCT05343611	4, 6.5	4.75, 7.25	0.75	PO (drinking water)	PO	rTg4510 (P301L)	rTg4510	heterozygous	M	TE	NT	NT	NT	NT	TE	NT	NT	NE	NT	NT	TE	NE	NT	NT	NT	NT	NT	NT	NT	NT	NT	NT
Zhang et al. 2018b	10.1016/j.redox.2017.11.001	29126071	[a27]	oxidative stress		antioxidant/iron chelator (alpha-lipoic acid)	antioxidant/iron chelator (alpha-lipoic acid)	antioxidant		yes	NCT00090402, NCT01537549, NCT01058941, NCT00117403,	5	7.5	2.5	intraperitoneal injection	IP	PS19 (P301S)	PS19	not provided	F	TE	NT	NT	NT	TE	NT	NT	NT	NT	NT	NT	TE	TE	NT	TE	TE	TE	NE	TE	TE	NE	NT	NT	Reduces ferroptosis and oxidative stress (SOD)
Yu et al. 2017	10.3233/JAD-161216	28269786	[a22]	oxidative stress		antioxidants (lycopene + vitamin E)	antioxidants (lycopene + vitamin E)	antioxidant		no		7	9	2	PO (oral gavage)	PO	pR5 (P301L)	pR5	not provided	M	TE	NT	NT	NT	NT	NT	NT	NT	NE	NT	NT	TE	NT	NT	NT	NT	NT	NT	TE	NT	NT	NT	NT	Reduced markers of oxidative stress
Iannucci et al. 2020	10.1016/j.bbrep.2020.100862	33294639	[a296]	oxidative stress		thrombin inhibitor (dabigatran)	thrombin inhibitor (dabigatran)	thrombin inhibitor (dabigatran)		yes	NCT03752294	15	15.25	0.25	PO (oral gavage)	PO	rTg4510 (P301L)	rTg4510	heterozygous	F	TE	NT	NT	NT	NT	NT	NT	NT	NE	NT	NT	TE	TE	NT	TE	NT	TE	NT	NT	NT	NT	NT	NT	Oxidative stress markers (iNOS, NOX4) (TE), Coagulation markers (TE), Cell signaling proteins (TE)
Tapias et al. 2018	10.1093/hmg/ddy201	29860433	[a312]	oxidative stress		vitamin B1 derivative (benfotiamine)	vitamin B1 derivative (benfotiamine)	vitamin B1 derivative (benfotiamine)	S-benzoylthiamine-O-monophosphate	yes	NCT02292238	1	10	9	PO (food)	PO	PS19 (P301S)	PS19	hemizygous	M/F	TE	NT	NT	NT	NT	NT	NT	NT	NT	NT	NT	TE	NE	NT	NT	TE	TE	NT	TE	TE	NT	TE	NT	Reduces oxidative stress (SOD), improves brain energy metabolism (mitochondrial function), increase vitamin B1
Schroeder et al. 2016	10.1007/s11481-015-9637-6	26538351	[a201]	passive immunization		tau 102–140aa (DA-9) IgG (pan-tau antibody)	tau 102–140aa (DA-9) (pan-tau) IgG	pan-tau antibody		no		2023-10-12	2023-11-13	1	intracortical + intrahippocampal (osmotic pump)	IC	rTg4510 (P301L)	rTg4510	not provided	not provided	TE	NT	NT	NT	NT	NT	NT	NE	TE	NT	NT	TE	NT	NT	NT	NE	NE	NT	NT	NT	NE	NT	NT
Zhang et al. 2024	10.1016/j.neuron.2024.02.017	38513667	[a245]	passive immunization		tau 149–172aa IgG (13G4) human	hTau 149–172aa (13G4) IgG	tau 149–172aa IgG (13G4) human		no		5	10	5	intranasal	IN	PS19 (P301S)	PS19	hemizygous	M	TE	NT	NT	NT	NT	TE	NT	TE	NE	NT	NT	TE	NT	NT	NT	TE	TE	NT	TE	TE	NE	NT	NT
d'Abramo et al. 2013	10.1371/journal.pone.0062402	23638068	[a202]	passive immunization		tau 150-190aa (DA31) IgG1 (pan-tau)	tau 150-190aa (DA31) (pan-tau) IgG1	pan-tau antibody		no	]	3	7.25	4.25	intraperitoneal injection	IP	JNPL3 (P301L)	JNPL3	not provided	F	TE	NT	NT	NT	NT	NE	NT	NT	NE	NT	NT	TE	NT	NT	NT	NT	NE	NT	NT	NT	NT	NT	NT
Bright et al. 2015	10.1016/j.neurobiolaging.2014.09.007	25442111	[a246]	passive immunization		tau 15-24aa N-terminus human (IPN002)	hTau 15-24aa (IPN002) mAb	tau 15-24aa N-terminus human (IPN002)	murine version of gosuranemab	yes	NCT02460094, NCT02658916, NCT03068468, NCT03352557	JNPL3: 3.5; Tau.P301L: 3-4	JNPL3: 5.5; Tau.P301L: 9.5-10.5	JNPL3: 2; Tau.P301L: 6.5	JNPL3: intraperitoneal injection; Tau.P301L: intraperitoneal injection	IP; IP	JNPL3 (P301L), Tau.P301L	JNPL3, Tau.P301L	JNPL3: homozygous; Tau.P301L: not provided	F, F	NT, NT	NT, NT	NT, NT	NT, NT	NT, NT	NT, NT	NT, NT	NT, NT	NT, NT	NT	TE, NT	TE, NT	NT, NT	NT, NT	NT, NT	NT, NT	NT, NT	NT, NT	NT, NT	NT, NT	NT, NT	NT, NT	NT, TE	ISF Ab40: TE, NT; ISF Ab42: TE, NT; Cortical Ab40: NT, TE
Sopko et al. 2020	10.1016/j.nbd.2020.105120	32991997	[a247]	passive immunization		tau 15-24aa N-terminus human (IPN002)	hTau 15-24aa (IPN002) mAb	tau 15-24aa N-terminus human (IPN002)	murine version of gosuranemab	yes	NCT02460094, NCT02658916, NCT03068468, NCT03352557	4	6	2	intraperitoneal injection	IP	rTg4510 (P301L)	rTg4510	hemizygous	F	NT	NT	NT	NT	NT	NT	NT	NT	NT	NT	TE	TE	NT	NT	NT	NT	NT	NT	NT	NT	NT	NT	TE
Goodwin et al. 2021	10.1016/j.ymthe.2020.10.007	33128896	[a252]	passive immunization		tau 210–241aa (tau5) mAb (intrabody)	tau 210–241aa (tau5) mAb (intrabody)	tau 210–241aa antibody	Intracellular Tau5 monoclonal antibody	no		0	2.5	JNPL3: Acute; rTg4510: Acute	intraspinal injection	IS	JNPL3 (P301L)	JNPL3	homozygous	F	NE	NT	NE	NT	NT	NT	NT	NE	NT	NT	NT	NE	NT	NT	NT	NT	NT	NT	NT	NT	NT	NE	NT	Spinal cord expression of iB (TE), Plasma expression of iB (NE), Brain expression of iB (JNPL3:NE, rTg4510:TE)
Goodwin et al. 2021	10.1016/j.ymthe.2020.10.007	33128896	[a252]	passive immunization		tau 210–241aa (tau5) mAb (scFV)	tau 210–241aa (tau5) mAb (scFV)	tau 210–241aa antibody	extracellular Tau5 antibody single-chain variable fragments	no		0	2.5	Acute	intraspinal injection	IS	JNPL3 (P301L)	JNPL3	homozygous	F	NE	NT	NE	NT	NT	NT	NT	NE	NT	NT	NT	NE	NT	NT	NT	NT	NT	NT	NT	NT	NT	NE	NT	Spinal cord expression of scFv (TE), Plasma expression of scFv (TE), Brain expression of scFv (JNPL3:NE, rTg4510:TE)
Agadjanyan et al. 2017	10.1186/s13024-017-0172-1	28472993	[a250]	passive immunization		tau 2-18aa IgG (armanezumab)	tau 2-18aa IgG (armanezumab)	tau 2-18aa antibody		no		6	6.18	acute, 1 injection	intracortical + intrahippocampal injection	IC	THY-Tau22 (G272V/P301S)	THY-Tau22	not provided	not provided	TE	NT	NT	NT	NT	NT	NT	NT	TE	NT	NT	TE	NT	NT	NT	NT	NT	NT	NT	NT	NT	NT	NT
Ising et al. 2017	10.1084/jem.20162125	28416651	[a129]	passive immunization		tau 25-30aa human (HJ8.5)-AAV2/8-scFv (SC1 and SC2)	hTau 25-30aa (HJ8.5) Ab (sc-Fv)-AAV2/8	hTau25-30aa antibody		no		0	2023-04-09	acute	intracerebroventricular	ICV	PS19 (P301S)	PS19	hemizygous	M/F	TE	NT	NT	NT	NT	NE	NT	NT	TE	NT	NT	TE	NT	NT	NT	NT	NT	NT	NT	NT	NT	NT	NE
Yanamandra et al. 2013	10.1016/j.neuron.2013.07.046	24075978	[a130]	passive immunization		tau 25-30aa human IgG2b (HJ8.5)	hTau 25-30aa (HJ8.5) IgG2b	hTau25-30aa antibody	Tilavonemab, ABBV-8E12, C2N 8E12	yes	NCT03712787, NCT03744546, NCT03391765, NCT02985879, NCT02880956, NCT03413319	6	9	3	intracerebroventricular (osmotic pump)	ICV	PS19 (P301S)	PS19	hemizygous	M/F	TE	NT	NT	NT	NT	TE	TE	TE	NE	NT	NT	TE	NT	NT	NT	NT	TE	NT	TE	NT	NT	NT	NT
Yanamandra et al. 2015	10.1002/acn3.176	25815354	[a131]	passive immunization		tau 25-30aa human IgG2b (HJ8.5)	hTau 25-30aa (HJ8.5) IgG2b	hTau25-30aa antibody	HJ8.5: Tilavonemab, ABBV-8E12, C2N 8E12	yes	NCT03712787, NCT03744546, NCT03391765, NCT02985879, NCT02880956, NCT03413319	6	9	3	intraperitoneal injection	IP	PS19 (P301S)	PS19	hemizygous	M	TE	NT	NT	NT	NT	TE	NT	TE	NE	NT	NT	TE	NT	NT	NT	TE	NT	NT	NE	NT	TE	NT	TE
Yanamandra et al. 2017	10.1126/scitranslmed.aal2029	28424326	[a132]	passive immunization		tau 25-30aa human IgG4 Fc (HJ8.5)	hTau 25-30aa (HJ8.5) IgG4 Fc	hTau25-30aa antibody	HJ8.5: Tilavonemab, ABBV-8E12, C2N 8E12	yes	NCT03712787, NCT03744546, NCT03391765, NCT02985879, NCT02880956, NCT03413319	hTau: 2; PS19: 3, 6, 9	hTau: 2; PS19: 3, 6, 9	acute	intraperitoneal injection	IP	PS19 (P301S), hTau	PS19, hTau	hemizygous, hemizygous/homozygous	M/F, M/F	NT, NT	NT, NT	NT, NT	NT, NT	NT, NT	NT, NT	NT, NT	NT, NT	NT, NT	NT	NT, NT	NT, NT	NT, NT	NT, NT	NT, NT	NT, NT	NT, NT	NT, NT	NT, NT	NT, NT	NT, NT	NT, NT	TE, TE
Nisbet et al. 2017	10.1093/brain/awx052	28379300	[a254]	passive immunization		tau 2N isoform antibody (scFv-RN2N) with scanning ultrasound	tau RN2N Ab (scFv) + scanning ultrasound	tau 2N isoform antibody (scFv-RN2N) with scanning ultrasound		no		4.5	5.5	1	retro-orbital injection	IV	pR5 (P301L)	pR5	not provided	F	TE	NT	NT	NT	NT	NT	NT	NT	NT	NT	NT	TE	NT	NT	NT	NT	NT	NT	NT	TE	NT	NT	NT	Antibody delivery across BBB (TE)
Yanamandra et al. 2013	10.1016/j.neuron.2013.07.046	24075978	[a130]	passive immunization		tau 306-320aa repeat domain antibody (HJ9.3)	tau 306-320aa repeat domain Ab (HJ9.3)	tau 306-320aa repeat domain antibody (HJ9.3)		no		6	9	3	intracerebroventricular (osmotic pump)	ICV	PS19 (P301S)	PS19	hemizygous	M/F	TE	NT	NT	NT	NT	TE	TE	NE	NE	NT	NT	TE	NT	NT	NT	NT	TE	NT	NE	NT	NT	NT	NT
Vitale et al. 2020	10.1186/s40478-020-01003-7	32762731	[a269]	passive immunization		tau 312-322aa (MC1) antibody (scFv) -AAV1	tau 312-322aa (MC1) Ab (scFv) -AAV1	tau MC-1 antibody (conformation specific)		no		JNPL3: 3; hTau.P301S: 2	JNPL3: 7; hTau.P301S: 6	JNPL3 (P301L): acute 1 inj; hTau.P301S: acute 1 inj	JNPL3 (P301L): intramuscular; hTau.P301S: intramuscular	IM; IM	JNPL3 (P301L), hTau.P301S	JNPL3, hTau.P301S	JNPL3 (P301L): not provided, hTau.P301S: homozygous	F, F	TE, TE	NT, NT	NE, NE	NT, NT	NT, NT	TE, TE	NT, NT	NT, NT	NE, TE	NT	NT, NT	TE, TE	NT, NT	NT, NT	NT, NT	NT, NT	NE, NE	NT, NT	NT, NT	NT, NT	NT, NT	NT, NT	NE, NE
Vitale et al. 2018	10.1186/s40478-018-0585-2	30134961	[a270]	passive immunization		tau 312-322aa (MC1) antibody (scFv) -AAV5	tau 312-322aa (MC1) Ab (scFv) -AAV5	tau MC-1 antibody (conformation specific)		no		3	7	acute 1 inj	intrahippocampal injection	IC	JNPL3 (P301L)	JNPL3	not provided	F	TE	NT	TE	NT	NT	TE	NT	NT	NE	NT	NT	TE	NT	NT	NT	NT	NE	NT	NT	NT	NT	NT	NT
Chai et al. 2011	10.1074/jbc.M111.229633	21841002	[a268]	passive immunization		tau 312-322aa (MC-1) IgG (conformation specific)	tau 312-322aa (MC-1) IgG	tau MC-1 antibody (conformation specific)	Zagotenemab	yes	NCT03518073	JNPL3: 2; hTau.P301S: 2	JNPL3: 6; hTau.P301S: 5	JNPL3: 4; hTau.P301S: 3	JNPL3 (P301L): intraperitoneal injection; hTau.P301S: intraperitoneal injection	IP; IP	JNPL3 (P301L), hTau.P301S	JNPL3, hTau.P301S	JNPL3 (P301L): homozygous, hTau.P301S: homozygous	M, not provided	TE, TE	NT, NT	NT, NT	NT, NT	NT, NT	TE, TE	NT, NT	NT, TE	NE, NE	NT	NT, NT	TE, TE	NT, NT	NT, NT	NT, TE	NT, NE	NT, NE	NT, NT	NT, NT	NT, NT	NT, TE	NT, NT	NT, NT	increased body weight: NT, TE
Schroeder et al. 2016	10.1007/s11481-015-9637-6	26538351	[a201]	passive immunization		tau 312-322aa (MC-1) IgG (conformation specific)	tau 312-322aa (MC-1) IgG	tau MC-1 antibody (conformation specific)	Zagotenemab	yes	NCT03518073	12, 10-12	12.25, 11-13	acute or 1 mo (osmotic pump)	intracortical + intrahippocampal	IC	rTg4510 (P301L)	rTg4510	not provided	not provided	TE	NT	NT	NT	NT	NT	NT	TE	TE	NT	NT	TE	NT	NT	NT	NE	NE	NT	TE	NT	NE	NT	NT
d'Abramo et al. 2013	10.1371/journal.pone.0062402	23638068	[a202]	passive immunization		tau 312-322aa (MC-1) IgG1 (conformation specific)	tau 312-322aa (MC-1) IgG1	tau MC-1 antibody (conformation specific)	Zagotenemab	yes	NCT03518073	2023-03-07	7.25, 10.5	4.25, 3.5	intraperitoneal injection	IP	JNPL3 (P301L)	JNPL3	not provided	F	TE	NT	NT	NT	NT	TE	NT	NT	TE	NT	NT	TE	NT	NT	NT	NT	NE	NT	NT	NT	NT	NE	NT
Yanamandra et al. 2013	10.1016/j.neuron.2013.07.046	24075978	[a130]	passive immunization		tau 7-13aa N-terminus antibody (HJ9.4)	tau 7-13aa (HJ9.4) Ab	tau 7-13aa N-terminus antibody (HJ9.4)		no		6	9	3	intracerebroventricular (osmotic pump)	ICV	PS19 (P301S)	PS19	hemizygous	M/F	TE	NT	NT	NT	NT	TE	NE	NE	NE	NT	NT	TE	NT	NT	NT	NT	TE	NT	TE	NT	NT	NT	NT
Bajracharya et al. 2021	10.1186/s40478-021-01147-0	33712083	[a258]	passive immunization		tau 84-97aa 2N specific IgG1 (RN2N)	tau 84-97aa RN2N IgG1	tau 84-97aa 2N specific antibody (RN2N)		no		4	7	3 (once a week)	intraperitoneal injection	IP	pR5 (P301L)	pR5	not provided	F	TE	NT	NT	NT	NT	TE	NT	NT	NE	NT	NT	TE	NT	NT	NT	NT	TE	NT	NT	NE	NT	NT	NT
Bajracharya et al. 2021	10.1186/s40478-021-01147-0	33712083	[a258]	passive immunization		tau 84-97aa 2N specific IgG2a (RN2N)	tau 84-97aa RN2N IgG2a	tau 84-97aa 2N specific antibody (RN2N)		no		4	7	3 (once a week)	intraperitoneal injection	IP	pR5 (P301L)	pR5	not provided	F	TE	NT	NT	NT	NT	TE	NT	NT	NE	NT	NT	TE	NT	NT	NT	NT	NE	NT	NT	TE	NT	NT	NT	IgG2a, but not IgG1, showed a trend towards an increase in weight gain
Song et al. 2023	10.1172/JCI156537	36917188	[a259]	passive immunization		tau aceylated lysine 280 (acK280) antibody (Y01)	tau acK280 Ab (Y01)	tau aceylated lysine 280 (acK280) antibody (Y01)		no		JNPL3: 8, 7, 14; PS19: 5	JNPL3: 9, 10, 17; PS19: 8	NPL3: 1, 3; PS19: 3	JNPL3: intracerebroventricular infusion (osmotic pump) or intraperitoneal injection; PS19: intraperitoneal injection	ICV; IP	JNPL3 (P301L), PS19 (P301S)	JNPL3, PS19	JNPL3: not provided, PS19 (P301S): hemizygous	M, M/F	TE, NT	NT, NT	NT, NT	TE, TE	NT, NT	NT, TE	NT, NT	NT, NT	TE, NE	NT	NT, NT	TE, TE	NT, NT	NT, NT	NT, TE	NT, NT	NT, NT	NT, NT	TE, TE	TE, NT	NT, NT	NT, NT	NT, NT
Foster et al. 2023	10.1002/alz.13028	37002928	[a261]	passive immunization		tau cis-pT231 mAb (PNT001)	tau cis-pT231 mAb (PNT001)	tau cis-pT231 mAb (PNT001)		yes	NCT04677829	1.5	6.5	5 (once per week)	intraperitoneal injection	IP	rTg4510 (P301L)	rTg4510	hemizygous	F	TE	NT	NT	NT	NT	TE	NT	TE	NE	NT	NT	TE	NT	TE	NT	NE	TE	NT	TE	NT	NE	NT	NT	TE, decreased serum neurofilament light chain (NfL) levels
Ittner et al. 2015	10.1111/jnc.12821	25041093	[a203]	passive immunization		tau full-length human IgG (pan-Tau mAb)	hTau full-length mAb	pan-tau antibody		no		K3: 0.75; pR5: 4	K3: 6; pR5: 11	K3: 3.25; pR5: 7	K3: intraperitoneal injection; pR5: intraperitoneal injection	IP; IP	K3 (K369I), pR5 (P301L)	K3, pR5	heterozygous (VL: K3: not provided, pR5: not provided)	M, M	NE, NE	NT, NT	NT, NT	NT, NT	NT, NT	NT, NE	NT, NT	NE, NT	NE, NE	NT	NT, NT	NE, NE	NT, NT	NT, NT	NT, NT	NT, NT	NT, NT	NT, NT	NT, NT	NT, NT	NT, NT	NT, NT	NT, NT	Plasma antibody titer: TE, NT
Bajracharya et al. 2022	10.1016/j.jconrel.2022.07.026	35901857	[a267]	passive immunization		tau mAb (discontinuous, spanning exons 1 and 4 of human 0N4R tau)	hTau 0N4R (exons 1 & 4) mAb	tau mAb (discontinuous, spanning exons 1 and 4 of human 0N4R tau)	epitope: tau peptide DTDAGLKAEEAGIG spanning exons 1 and 4 of human 0N4R tau	no		1.25	4.25	3	retro-orbital injection with and without ultrasound	IV; IV + US	K3 (K369I)	K3	not provided	M	TE	NT	NT	NT	NT	NE	NT	NT	NE	NT	NT	TE	NT	NT	NT	NT	NE	NT	NT	NT	NE	NT	NT	Body weight (NE)
Castillo-Carranza et al. 2014	10.1523/JNEUROSCI.3192-13.2014	24647946	[a273]	passive immunization		tau oligomer mAb (TOMA)	tau oligomer mAb (TOMA)	tau oligomer monoclonal antibody (TOMA)	TOMA	no		8	8	acute, 1 inj evaluated 4 days later (VL: 1 inj evaluated 4-6 days later)	intracerebroventricular or intravenous (tail vein)	ICV; IV	JNPL3 (P301L)	JNPL3	homozygous	M	TE	NT	NT	NT	NT	TE	NT	NE	TE	NT	NT	TE	NT	NT	NT	NT	NE	NT	TE	NT	TE	NT	TE
Hussong et al. 2023	10.1038/s41467-023-37840-y	37185259	[a274]	passive immunization		tau oligomer mAb (TOMA)	tau oligomer mAb (TOMA)	tau oligomer monoclonal antibody (TOMA)		no		5.5	7.5	2, acute 1 inj	intravenous injection (tail vein)	IV	PS19 (P301S)	PS19	not provided	M/F	NE	NT	NT	NT	NT	TE	NT	NT	NT	NT	NT	TE	NT	NT	NT	NT	NT	NT	NT	NT	NT	NT	NE	Vascular reactivity
Schroeder et al. 2017	10.1186/s13195-017-0274-6	28655349	[a275]	passive immunization		tau oligomer mAb (TOMA)	tau oligomer mAb (TOMA)	tau oligomer monoclonal antibody (TOMA)	TOMA	no		3.5	8	4.5	intraperitoneal injection	IP	rTg4510 (P301L)	rTg4510	hemizygous	M/F	NE	NT	NT	NT	NT	NE	NT	NE	NE	NT	NT	NE	NT	NT	NT	NE	NT	NT	NE	NT	NE	NT	TE
Bittar et al. 2022	10.3233/JAD-220518	36189593	[a276]	passive immunization		tau oligomer mAb (TOMA1)	tau oligomer mAb (TOMA1)	tau oligomer monoclonal antibody (TOMA)	tau oligomer monoclonal antibody 1	no		JNPL3: 14-16; hTau: 20-24	JNPL3: 14-16; hTau: 20-24	hTau: acute, 1 inj; JNPL3 (P301L): acute, 1 inj	hTau: intravenous; JNPL3 (P301L): intravenous	IV; IV	hTau, JNPL3 (P301L)	hTau, JNPL3	hTau: homozygous; JNPL3 (P301L): homozygous	M/F, M/F	NE, NE	NT, NT	NT, NT	NT, NT	NT, NT	NE, TE	NT, NT	NT, NT	NT, NT	NT	NT, NT	NE, TE	NT, NT	NT, NT	NT, NT	NT, NT	NT, NT	NT, NT	NE, TE	NT, NT	NT, NT	NT, NT	NT, NT
Bittar et al. 2022	10.3233/JAD-220518	36189593	[a276]	passive immunization		tau oligomer mAb (TOMA3)	tau oligomer mAb (TOMA3)	tau oligomer monoclonal antibody (TOMA)	tau oligomer monoclonal antibody 3	no		JNPL3: 14-16; hTau: 20-24	JNPL3: 14-16; hTau: 20-24	hTau: acute, 1 inj; JNPL3 (P301L): acute, 1 inj	hTau: intravenous; JNPL3 (P301L): intravenous	IV; IV	hTau, JNPL3 (P301L)	hTau, JNPL3	hTau: homozygous; JNPL3 (P301L): homozygous	M/F, M/F	NE, TE	NT, NT	NT, NT	NT, NT	NT, NT	NE, TE	NT, NT	NT, NT	NT, NT	NT	NT, NT	NE, TE	NT, NT	NT, NT	NT, NT	NT, NT	NT, NT	NT, NT	TE, NE	NT, NT	NT, NT	NT, NT	NT, NT
d'Abramo et al. 2015	10.1371/journal.pone.0135774	26270821	[a278]	passive immunization		tau pS202 (CP13) mAb	tau pS202 (CP13) mAb	tau pS202 antibody		no		3	7	4	intraperitoneal injection	IP	JNPL3 (P301L)	JNPL3	homozygous	F	TE	NT	NT	NT	NT	TE	NT	NT	TE	NT	NT	TE	NT	NT	NT	NT	NT	NT	NT	NT	NT	NT	NT
Goodwin et al. 2021	10.1016/j.ymthe.2020.10.007	33128896	[a252]	passive immunization		tau pS202 (CP13) mAb (intrabody)	tau pS202 (CP13) mAb (intrabody)	tau pS202 antibody	Intracellular CP13 tau monoclonal antibody	no		JNPL3: 0; rTg4510: 0	JNPL3: 2.5; rTg4510: 6	JNPL3: Acute; rTg4510: Acute	JNPL3: intraspinal; rTg4510:intracerebroventricular	IS; ICV	JNPL3 (P301L), rTg4510 (P301L)	JNPL3, rTg4510	JNPL3 (P301L): homozygous, rTg4510: heterozygous	F, not provided	TE, TE	NT, NT	TE, TE	NT, NT	NT, NT	NT, NT	NT, NT	TE, NT	NT, NT	NT	NT, NT	TE, TE	NT, NT	NT, NT	NT, NT	NT, NT	NT, NT	NT, NT	NT, NT	NT, NT	NT, NT	TE, NT	NT, NT	Spinal cord expression of iB (TE), Plasma expression of iB (NE), Brain expression of iB (JNPL3:NE, rTg4510:TE)
Goodwin et al. 2021	10.1016/j.ymthe.2020.10.007	33128896	[a252]	passive immunization		tau pS202 (CP13) mAb (scFV)	tau pS202 (CP13) mAb (scFV)	tau pS202 antibody	extracellular CP13 antibody single-chain variable fragments	no		JNPL3: 0; rTg4510: 0	JNPL3: 2.5; rTg4510: 6	JNPL3: Acute; rTg4510: Acute	JNPL3: intraspinal; rTg4510:intracerebroventricular	IS; ICV	JNPL3 (P301L), rTg4510 (P301L)	JNPL3, rTg4510	JNPL3 (P301L): homozygous, rTg4510: heterozygous	F, not provided	NE, NE	NT, NT	NE, NE	NT, NT	NT, NT	NT, NT	NT, NT	NE, NT	NT, NT	NT	NT, NT	NE, NE	NT, NT	NT, NT	NT, NT	NT, NT	NT, NT	NT, NT	NT, NT	NT, NT	NT, NT	NE, NT	NT, NT	Spinal cord expression of scFv (TE), Plasma expression of scFv (TE), Brain expression of scFv (JNPL3:NE, rTg4510:TE)
Sankaranarayanan et al. 2015	10.1371/journal.pone.0125614	25933020	[a279]	passive immunization		tau pS396 (PHF13.6) IgG	tau pS396 (PHF13.6) IgG	tau pS396 antibody		no		3	6	3	intraperitoneal injection	IP	rTg4510 (P301L)	rTg4510	heterozygous	F	TE	NT	NT	NT	NT	NE	TE	NT	NE	NT	NT	TE	NT	NT	NT	NT	NE	NT	TE	NE	NE	NT	TE
Umeda et al. 2015	10.1002/acn3.171	25815351	[a280]	passive immunization		tau pS396 (Ta4) IgG2b	tau pS396 (Ta4) IgG2b	tau pS396 antibody		no		14	15.25	1.25	intraperitoneal injection	IP	Tau784	Tau784	not provided	M	TE	NT	NT	NT	NT	TE	NT	NE	NE	NT	NT	TE	NT	NT	NE	NE	NT	NT	NE	NT	NE	NT	NT
Umeda et al. 2015	10.1002/acn3.171	25815351	[a280]	passive immunization		tau pS396 (Ta9) IgG3	tau pS396 (Ta9) IgG3	tau pS396 antibody		no		Tau609: 14; Tau784: 10-11	Tau609: 15.25; Tau784: 11.25-12.25	Tau609: 1.25; Tau784: 1.25	Tau609: intraperitoneal injection; Tau784: intraperitoneal injection	IP; IP	Tau609, Tau784	Tau609, Tau784	Tau609: not provided; Tau784: not provided	M, M	TE, NT	NT, NT	NT, NT	NT, NT	NT, NT	TE, NE	NT, NT	NE, NT	NE, NT	NT	NT, NT	TE, NE	NT, NT	NT, NT	NE, NT	NE, NT	NT, NT	NT, NT	TE, NE	NT, NT	NE, NE	NT, NT	NT, NT
Wu et al. 2021	10.1016/j.nbd.2020.105165	33166699	[a281]	passive immunization		tau pS396/404 (4E6G7) monoclonal antibody	tau pS396/404 (4E6G7) mAb	tau pS396/404 antibody		yes		2023-10-12	10.1-12.1	0.1, 2 inj	intravenous injection (femoral vein)	IV	JNPL3 (P301L)	JNPL3	homozygous	F	TE	NT	NT	NT	NT	NE	NT	NT	NE	NT	NT	TE	NT	NT	NE	NT	NE	NT	NT	NT	NT	NT	NT	TE, 4E6 increased the total Ca2+ activity
Boutajangout et al. 2011	10.1111/j.1471-4159.2011.07337.x	21644996	[a282]	passive immunization		tau pS396/404 (PHF-1) IgG	tau pS396/404 (PHF-1) IgG	tau pS396/404 antibody		yes	NCT04149860	2.5	6.5	once a week for 13 weeks	intraperitoneal injection	IP	JNPL3 (P301L)	JNPL3	homozygous	F	TE	NT	NT	NT	NT	NE	NT	NT	NE	NT	NT	TE	NT	NT	NT	NT	NE	NT	NT	NT	TE	NT	NT
Congdon et al. 2016	10.1186/s13024-016-0126-z	27578006	[a283]	passive immunization		tau pS396/404 (PHF1) IgG (4E6G7) (phospho-selective)	tau pS396/404 (PHF1) IgG (4E6G7) (phospho-selective)	tau pS396/404 antibody		yes	NCT04149860	2023-11-12	11.5-12.5	0.5	intraperitoneal injection	IP	hTau	hTau	hemizygous for Tg (MAPT)8cPdav / homozygous for MAPT<tm1(EGFP)Klt>	M/F	TE	NT	NE	NT	NT	NE	NT	NT	NE	NT	NT	TE	NT	NT	NT	NT	NT	NT	TE	NT	NE	NT	NT
Congdon et al. 2016	10.1186/s13024-016-0126-z	27578006	[a283]	passive immunization		tau pS396/404 (PHF1) IgG (6B2G12) (conformational)	tau pS396/404 (PHF1) IgG (6B2G12) (conformational)	tau pS396/404 antibody		yes	NCT04149860	2023-11-12	11.5-12.5	0.5	intraperitoneal injection	IP	hTau	hTau	hemizygous for Tg (MAPT)8cPdav / homozygous for MAPT<tm1(EGFP)Klt>	F	NE	NT	NT	NT	NT	NE	NT	NT	NE	NT	NT	NE	NT	NT	NT	NT	NT	NT	NE	NT	NE	NT	NT
d'Abramo et al. 2013	10.1371/journal.pone.0062402	23638068	[a202]	passive immunization		tau pS396/404 (PHF1) IgG1	tau pS396/404 (PHF1) IgG1	tau pS396/404 antibody		yes	NCT04149860	7	10.5	3.5	intraperitoneal injection	IP	JNPL3 (P301L)	JNPL3	not provided	F	NT	NT	NT	NT	NT	NE	NT	NT	NT	NT	NT	NE	NT	NT	NT	NT	NT	NT	NT	NT	NT	NE	NT
Goodwin et al. 2021	10.1016/j.ymthe.2020.10.007	33128896	[a252]	passive immunization		tau pS396/404 (PHF1) mAb (intrabody)	tau pS396/404 (PHF1) mAb (intrabody)	tau pS396/404 antibody	Intracellular PHF1 tau monoclonal antibody	yes	NCT04149860	JNPL3: 0; rTg4510: 0	JNPL3: 2.5; rTg4510: 6	JNPL3: Acute; rTg4510: Acute	JNPL3: intraspinal; rTg4510:intracerebroventricular	IS; ICV	JNPL3 (P301L), rTg4510 (P301L)	JNPL3, rTg4510	JNPL3 (P301L): homozygous, rTg4510: heterozygous	F, not provided	TE, TE	NT, NT	TE, NE	NT, NT	NT, NT	NT, NT	NT, NT	NE, NT	NT, NT	NT	NT, NT	TE, TE	NT, NT	NT, NT	NT, NT	NT, NT	NT, NT	NT, NT	NT, NT	NT, NT	NT, NT	TE, NT	NT, NT	Spinal cord expression of iB (TE), Plasma expression of iB (NE), Brain expression of iB (JNPL3:NE, rTg4510:TE)
Liu et al. 2016	10.1523/JNEUROSCI.2016-16.2016	27927959	[a284]	passive immunization		tau pS396/404(PHF-1)-AAVrh.10	tau pS396/404(PHF-1)-AAVrh.10	tau pS396/404 antibody		no		2.5	6	acute 1 inj	intrahippocampal injection	IC	hTau.P301S	hTau.P301S	homozygous	M/F	TE	NT	NT	NT	NT	TE	NT	TE	NE	NT	NT	TE	NT	NT	NT	TE	NE	NT	NT	NT	NT	NT	NT
Chai et al. 2011	10.1074/jbc.M111.229633	21841002	[a268]	passive immunization		tau pS396/S404 (PHF1) IgG	tau pS396/S404 (PHF1) IgG	tau pS396/404 antibody		yes	NCT04149860	JNPL3: 2; hTau.P301S: 2	JNPL3: 6; hTau.P301S: 5	JNPL3: 4; hTau.P301S: 3	JNPL3 (P301L): intraperitoneal injection; hTau.P301S: intraperitoneal injection	IP; IP	JNPL3 (P301L), hTau.P301S	JNPL3, hTau.P301S	JNPL3 (P301L): homozygous, hTau.P301S: homozygous	M, not provided	TE, TE	NT, NT	NT, NT	NT, NT	NT, NT	TE, TE	NT, NT	NT, TE	NE, NE	NT	NT, NT	TE, TE	NT, NT	NT, NT	NT, TE	NT, NE	NT, NE	NT, NT	NT, NT	NT, NT	NT, TE	NT, NT	NT, NT	increased body weight:NT, TE
Schroeder et al. 2016	10.1007/s11481-015-9637-6	26538351	[a201]	passive immunization		tau pS396/S404 (PHF-1) IgG	tau pS396/S404 (PHF-1) IgG	tau pS396/404 antibody		yes	NCT04149860	2023-10-12	2023-11-13	1	intracortical + intrahippocampal (osmotic pump)	IC	rTg4510 (P301L)	rTg4510	not provided	not provided	NE	NT	NT	NT	NT	NT	NT	NE	NE	NT	NT	NE	NT	NT	NT	NE	NE	NT	NT	NT	NE	NT	NT
Goodwin et al. 2021	10.1016/j.ymthe.2020.10.007	33128896	[a252]	passive immunization		tau pS396/S404 (PHF1) mAb (scFv)	tau pS396/S404 (PHF1) mAb (scFv)	tau pS396/404 antibody	Extracellular PHF1 antibody single-chain variable fragments	yes	NCT04149860	JNPL3: 0; rTg4510: 0	JNPL3: 2.5; rTg4510: 6	JNPL3: Acute; rTg4510: Acute	JNPL3: intraspinal; rTg4510:intracerebroventricular	IS; ICV	JNPL3 (P301L), rTg4510 (P301L)	JNPL3, rTg4510	JNPL3 (P301L): homozygous, rTg4510: heterozygous	F, not provided	TE, NE	NT, NT	NE, NE	NT, NT	NT, NT	NT, NT	NT, NT	NE, NT	NT, NT	NT	NT, NT	TE, NE	NT, NT	NT, NT	NT, NT	NT, NT	NT, NT	NT, NT	NT, NT	NT, NT	NT, NT	TE, NT	NT, NT	Spinal cord expression of scFv (TE), Plasma expression of scFv (TE), Brain expression of scFv (JNPL3:NE, rTg4510:TE)
Ittner et al. 2015	10.1111/jnc.12821	25041093	[a203]	passive immunization		tau pS404 IgG1 (mAb1)	tau pS404 IgG1 (mAb1)	tau pS404 antibody		no		K3: 0.75; pR5: 4	K3: 6; pR5: 11	K3: 3.25; pR5: 7	K3: intraperitoneal injection; pR5: intraperitoneal injection	IP; IP	K3 (K369I), pR5 (P301L)	K3, pR5	heterozygous (VL: K3: not provided, pR5: not provided)	M, M	NE, NE	NT, NT	NT, NT	NT, NT	NT, NT	NT, NE	NT, NT	NE, NT	NE, NE	NT	NT, NT	NE, NE	NT, NT	NT, NT	NT, NT	NT, NT	NT, NT	NT, NT	NT, NT	NT, NT	NT, NT	NT, NT	NT, NT	Plasma antibody titer: TE, NT
Ittner et al. 2015	10.1111/jnc.12821	25041093	[a203]	passive immunization		tau pS404 IgG2a (mAb2)	tau pS404 IgG2a (mAb2)	tau pS404 antibody		no		K3: 0.75; pR5: 4	K3: 6; pR5: 11	K3: 3.25; pR5: 7	K3: intraperitoneal injection; pR5: intraperitoneal injection	IP; IP	K3 (K369I), pR5 (P301L)	K3, pR5	heterozygous (VL: K3: not provided, pR5: not provided)	M, M	TE, NE	NT, NT	NT, NT	NT, NT	NT, NT	NT, NE	NT, NT	TE, NT	NE, NE	NT	NT, NT	TE, NE	NT, NT	NT, NT	NT, NT	NT, NT	NT, NT	NT, NT	NT, NT	NT, NT	NT, NT	NT, NT	NT, NT	Plasma antibody titer: TE, NT
d'Abramo et al. 2015	10.1371/journal.pone.0135774	26270821	[a278]	passive immunization		tau pS409 (PG5) mAb	tau pS409 (PG5) mAb	tau pS409 antibody		no		3	7	4	intraperitoneal injection	IP	JNPL3 (P301L)	JNPL3	homozygous	F	NE	NT	NT	NT	NT	NE	NT	NT	TE	NT	NT	TE	NT	NT	NT	NT	NT	NT	NT	NT	NT	NT	NT
Lee et al. 2016	10.1016/j.celrep.2016.06.099	27475227	[a285]	passive immunization		tau pS409 IgG2 effectorless mutant	tau pS409 IgG2 effectorless mutant	tau pS409 antibody		no		3, 11.5	6, 14.5	3	intraperitoneal injection	IP	pR5 (P301L)	pR5	not provided	M/F	TE	NT	NT	NT	NT	TE	NT	NT	NT	NT	NT	TE	NT	NT	NT	NT	NT	NT	NT	NT	NT	NT	NT
Lee et al. 2016	10.1016/j.celrep.2016.06.099	27475227	[a285]	passive immunization		tau pS409 IgG2a WT	tau pS409 IgG2a WT	tau pS409 antibody		no		3, 11.5	6, 14.5	3	intraperitoneal injection	IP	pR5 (P301L)	pR5	not provided	M/F	TE	NT	NT	NT	NT	TE	NT	NT	NT	NT	NT	TE	NT	NT	NT	NT	NT	NT	NT	NT	NT	NT	NT
Umeda et al. 2015	10.1002/acn3.171	25815351	[a280]	passive immunization		tau pS413 (Ta1505) IgG2a	tau pS413 (Ta1505) IgG2a	tau pS413 antibody	MK-2214	yes	NCT05466422	14, 10-11	15.25, 11.25-12.25	1.25	intraperitoneal injection	IP	Tau784	Tau784	not provided	M	TE	NT	NT	NT	NT	TE	NT	TE	TE	NT	NT	TE	NT	NT	TE	TE	NT	NT	TE	NT	NE	NT	NT
Zhang et al. 2024	10.1016/j.neuron.2024.02.017	38513667	[a245]	passive immunization		tau pT217 IgG2b (mAb2A7) human	hTau pT217 mAb (2A7) IgG2b	tau pT217 antibody		yes	NCT0461942, NCT03375697	5	2024-08-10	2024-03-05	intranasal	IN	PS19 (P301S)	PS19	hemizygous	M	TE	NT	TE	NT	NT	TE	NT	TE	NE	NT	NT	TE	NT	NT	TE	TE	TE	NT	TE	TE	TE	NT	TE	mAb2A7 restores protein homeostasis, caspase 3 (TE)
Sankaranarayanan et al. 2015	10.1371/journal.pone.0125614	25933020	[a279]	passive immunization		tau pT231 (PHF6.10) IgG	tau pT231 (PHF6.10) IgG	tau pT231 antibody		no		3	6	3	intraperitoneal injection	IP	rTg4510 (P301L)	rTg4510	heterozygous	F	TE	NT	NT	NT	NT	NE	TE	NT	NE	NT	NT	TE	NT	NT	NT	NT	NE	NT	TE	NE	NE	NT	TE
d'Abramo et al. 2015	10.1371/journal.pone.0135774	26270821	[a278]	passive immunization		tau pT231 (RZ3) mAb	tau pT231 (RZ3) mAb	tau pT231 antibody		no		3	7	4	intraperitoneal injection	IP	JNPL3 (P301L)	JNPL3	homozygous	F	NE	NT	NT	NT	NT	NE	NT	NT	NE	NT	NT	NE	NT	NT	NT	NT	NT	NT	NT	NT	NT	NT	NT
Spencer et al. 2018	10.1007/s00401-018-1869-0	29934874	[a290]	passive immunization		tau3R antibody scFv-ApoB-LV	tau3R Ab scFv-ApoB-LV	tau3R antibody	LV-s3RT-ApoB, 3RT antibody with ApoB 38 amino acid LDL-R binding domain	no		4	8	acute	intraventricular injection	ICV	mThy1 3R tau (line 13)	hTau 3R (line 13)	heterozygous	not provided	TE	NT	NT	NT	NT	NT	NT	NT	NE	NE	NT	TE	NT	NT	TE	TE	TE	TE	NT	TE	TE	NT	NT
Spencer et al. 2018	10.1007/s00401-018-1869-0	29934874	[a290]	passive immunization		tau3R antibody scFv-LV	tau3R Ab scFv-LV	tau3R antibody	LV-s3RT, 3RT antibody	no		4	8	acute	intraventricular injection	ICV	mThy1 3R tau (line 13)	hTau 3R (line 13)	heterozygous	not provided	NE	NT	NT	NT	NT	NT	NT	NT	NE	TE	NT	TE	NT	NT	NE	NE	NE	NE	NT	NE	NE	NT	NT
Jiang et al. 2024	10.3389/fncel.2024.1338502	38638303	[a1]	proteostasis network	UPS modulation	5-HT4R agonist (prucalopride)	5-HT4R agonist (prucalopride)	5-HT4R agonist		no		2024-05-06	6.5-7.5	1.5	intraperitoneal injection	IP	PS19 (P301S)	PS19	hemizygous	M/F	TE	NT	NT	NT	NT	TE	NT	NT	TE	NT	NT	TE	NT	NT	NT	NT	NT	TE	TE	NE	TE	NT	NT
Jiang et al. 2024	10.3389/fncel.2024.1338502	38638303	[a1]	proteostasis network	UPS modulation	5-HT4R agonist (RS-67333)	5-HT4R agonist (RS-67333)	5-HT4R agonist		no		2024-05-06	6.5-7.5	1.5	intraperitoneal injection	IP	PS19 (P301S)	PS19	hemizygous	M/F	TE	NT	NT	NT	NT	TE	NT	NT	TE	NT	NT	TE	NT	NT	NT	NT	NT	TE	TE	NE	TE	NT	NT
Park et al. 2021	10.1038/s41380-020-01003-y	33452442	[a13]	proteostasis network	autophagy modulation, repurposed anti-cancer drug	ALK inhibitor (PF-02341066)	ALK inhibitor (PF-02341066)	ALK inhibitor (PF-02341066)	anaplastic lymphoma kinase inhibitor	no		1	1.75	0.75	intracerebroventricular injection	ICV	TauC3	TauC3	hemizygous	M/F	TE	NT	NT	NT	NT	NT	NT	NT	NT	NT	NT	TE	NT	NT	NT	NT	NT	NT	TE	NT	NT	NT	NT
Shimada et al. 2012	10.1016/j.nbd.2011.12.050	22249108	[a36]	proteostasis network	autophagy modulation	autophagy inducer (lithium chloride)	autophagy inducer (lithium chloride)	autophagy inducer	Lithium Chloride, Lithium	yes	NCT00703677, NCT01055392, NCT02129348, NCT00088387	5	9	4	PO (food)	PO	JNPL3 (P301L)	JNPL3	hemizygous	F	TE	NT	NT	NT	NT	TE	NT	TE	TE	NT	NT	TE	NT	NT	NT	NT	NT	TE	NT	NT	TE	NT	NT
Schaeffer et al. 2012	10.1093/brain/aws143	22689910	[a37]	proteostasis network	autophagy modulation	autophagy inducer mTOR-independent (trehalose)	autophagy inducer mTOR-independent (trehalose)	autophagy inducer		yes	NCT05332678, NCT04663854	1	5	4	PO (drinking water)	PO	hTau.P301S	hTau.P301S	homozygous	not provided	TE	NT	NT	NT	NT	TE	NT	NT	NE	NT	NT	TE	NT	NT	NT	TE	NT	TE	NT	NT	NE	NT	NT
Yang et al. 2022b	10.1142/S0192415X22500677	35786171	[a58]	proteostasis network	autophagy modulation	cornel iridoid glycoside	cornel iridoid glycoside	cornel Iridoid glycoside	CIG	no		10	11	1	PO (drinking water)	PO	PS19 (P301S)	PS19	hemizygous	M/F	NT	NT	NT	NT	NT	TE	NT	NT	NT	NT	NT	TE	NT	NT	NT	NT	NT	TE	NT	NT	NT	NT	NT
Hernandez et al. 2019	10.1126/scitranslmed.aat3005	30918111	[a99]	proteostasis network	autophagy modulation	farnesyltransferase inhibitor (lonafarnib)	farnesyltransferase inhibitor (lonafarnib)	farnesyltransferase inhibitor (lonafarnib)		no		2.5	5	2.5	PO (oral gavage)	PO	rTg4510 (P301L)	rTg4510	heterozygous	M/F	TE	NT	TE	NT	NT	TE	NT	NT	NE	NT	TE	TE	NT	NT	NT	TE	TE	TE	NT	TE	NT	NT	NT	Reduced sumoylation, ubiquitination (IF cell counts), Rhes+ cell density
Qin et al. 2018	10.3233/JAD-180426	30010136	[a108]	proteostasis network	autophagy modulation	ginkgo biloba extract (EGb 761)	ginkgo biloba extract (EGb 761)	ginkgo biloba extract (EGb 761)	Tanakan	yes	NCT00500500, NCT00276510, NCT00814346, NCT03090516, NCT00042172,	2023-04-07	9	2023-05-02	PO (food)	PO	PS19 (P301S)	PS19	hemizygous	M/F	TE	NT	NT	NT	NT	TE	NT	NT	NT	NT	NT	TE	TE	NT	TE	NT	TE	TE	TE	NT	NT	NT	NT	pCREB/tCREB (TE)
Sreenivasmurthy et al. 2022a	10.3389/fmolb.2022.1030534	36387280	[a116]	proteostasis network	autophagy modulation	HDAC6 inhibitor (bromo-protopine)	HDAC6 inhibitor (bromo-protopine)	HDAC inhibitor		no		1.5	4	2.5	PO	PO	hTau.P301S	hTau.P301S	homozygous	F	TE	NT	TE	NT	NT	TE	NT	NT	TE	NT	NT	TE	NT	NT	NT	NT	NT	TE	TE	NT	TE	NT	NT	Heatshock proteins/chaperones (TE)
Sreenivasmurthy et al. 2022b	10.1016/j.phymed.2021.153887	34936968	[a117]	proteostasis network	UPS modulation	HDAC6 inhibitor (protopine)	HDAC6 inhibitor (protopine)	HDAC inhibitor		no		1.5	4	2.5	PO	PO	hTau.P301S	hTau.P301S	homozygous	F	TE	NT	TE	NT	NT	TE	NT	NT	NE	NT	NT	TE	NT	NT	NT	NT	NT	TE	TE	NT	TE	NT	NT	Heatshock proteins/chaperones (TE)
Ospina et al. 2022	10.3390/ijms23020851	35055033	[a122]	proteostasis network	heatshock proteins/chaperones	heat shock protein 22 mutant (HSP22-AAV9, S24,57D phosphomimetic)	mHSP22-AAV9 (S24,57D phosphomimetic)	heat shock protein		no		4	6	acute, 1 inj	intrahippocampal injection	IC	rTg4510 (P301L)	rTg4510	heterozygous	M/F	NE	NT	NT	NT	NT	NE	NT	NE	NE	NT	NT	NE	NT	TE	NT	NE	NT	NE	TE	NE	TE	NT	NT	NE, neurogenesis
Ospina et al. 2022	10.3390/ijms23020851	35055033	[a122]	proteostasis network	heatshock proteins/chaperones	heat shock protein 22 wild-type (wtHSP22-AAV9)	wtHSP22-AAV9	heat shock protein		no		4	6	acute, 1 inj	intrahippocampal injection	IC	rTg4510 (P301L)	rTg4510	heterozygous	M/F	NE	NT	NT	NT	NT	NE	NT	NE	NE	NT	NT	NE	NT	TE	NT	TE	NT	NE	NE	NE	TE	NT	NT	NE, neurogenesis
Ho et al. 2013	10.1186/2047-9158-2-24	24344631	[a126]	proteostasis network	heatshock proteins/chaperones	HSP90 inhibitor (17-AAG)	HSP90 inhibitor (17-AAG)	HSP90 inhibitor	Tanespimycin, 17-N-Allylamino-17-demethoxygeldanamycin	no		8	11	3	intraperitoneal injection	IP	JNPL3 (P301L)	JNPL3	homozygous	M/F	NE	NT	NT	NT	NT	NT	NT	NT	NT	NT	NT	NE	NT	NT	NT	NT	NT	NT	NT	NT	NE	NE	NT
Thirstrup et al. 2016	10.1016/j.phrs.2015.12.028	26731018	[a127]	proteostasis network	heatshock proteins/chaperones	HSP90 inhibitor (compound 1)	HSP90 inhibitor (compound 1)	HSP90 inhibitor		no		4.5	4.5	Acute	PO	PO	rTg4510 (P301L)	rTg4510	hemizygous	M	NT	NT	NT	NT	NT	NT	NT	NT	NT	NT	NT	NT	NT	TE	NT	NT	NT	NT	NT	NT	NT	NT	NT
Dickey et al. 2007	10.1172/JCI29715	17304350	[a128]	proteostasis network	heatshock proteins/chaperones, UPS modulation	HSP90 inhibitor (EC102)	HSP90 inhibitor (EC102)	HSP90 inhibitor		no		12.5	12.75	0.25	intraperitoneal injection	IP	hTau	hTau	hemizygous for Tg (MAPT)8cPdav / homozygous for MAPT<tm1(EGFP)Klt>	not provided	TE	NT	NT	NT	NT	TE	NT	NT	NE	NT	NT	TE	NE	NT	NT	NT	NT	NT	NT	NT	NT	NT	NT
Briggs et al. 2017	10.1523/ENEURO.0025-17.2017	28721361	[a135]	proteostasis network	UPR modulation	integrated stress response inhibitor (ISRIB)	integrated stress response inhibitor (ISRIB)	integrated stress response inhibitor (ISRIB)		no		8.5	10.75	2.25	intraperitoneal injection	IP	PS19 (P301S)	PS19	hemizygous	M	NE	NT	NT	NT	NT	NT	NT	NT	NE	NT	NT	NE	NT	NT	NT	NE	NT	NT	TE	NE	TE	NE	NT
Congdon et al. 2012	10.4161/auto.19048	22361619	[a147]	proteostasis network	autophagy modulation	methylene blue	methylene blue	methylene blue/ methylene blue derivative	TRx0237, LMT-X, LMTM, Tau aggregation inhibitor (TAI)	yes	NCT03539380, NCT01626391, NCT03446001, NCT01689246, NCT01689233, NCT02245568, NCT02380573	3	3.5	0.5	PO (oral gavage)	PO	JNPL3 (P301L)	JNPL3	homozygous	M	TE	NT	NT	NT	NT	NE	NT	NT	TE	NT	NT	TE	TE	NT	NT	NT	NT	TE	NT	NT	NT	NT	NT
Jiang et al. 2014	10.1016/j.neuropharm.2014.05.032	24880087	[a162]	proteostasis network	autophagy modulation	mTOR inbibitor (temsirolimus)	mTOR inbibitor (temsirolimus)	mTOR inbibitor	Torisel	no		5	7	2	intraperitoneal injection	IP	PS19 (P301S)	PS19	hemizygous	M	TE	NT	NT	NT	NT	NT	NT	NT	NE	NT	NT	TE	TE	NT	NT	NT	NT	TE	TE	NT	NT	NT	NT
Kim et al. 2017	10.1111/jnc.14109	28632947	[a163]	proteostasis network	autophagy modulation	mTOR inhibitor (pimozide)	mTOR inhibitor (pimozide)	mTOR inhibitor		no		1	2	1	intraperitoneal injection	IP	TauC3	TauC3	hemizygous	M/F	TE	NT	TE	NT	NT	TE	NT	NT	TE	NT	NT	TE	NT	NT	NT	NT	NT	TE	TE	NT	NT	NT	NT
Morawe et al. 2022	10.1016/j.ejphar.2022.175301	36191631	[a164]	proteostasis network	autophagy modulation	mTOR inhibitor (rapamycin)	mTOR inhibitor (rapamycin)	mTOR inhibitor		yes	NCT04629495, NCT04200911, NCT06022068	hTau.P301S: 2, 3.5; rTg4510: 2.5	hTau.P301S: 5; rTg4510: 5.5	hTau.P301S: 3, 1.5; rTg4510: 3	hTau.P301S: intraperitoneal injection, rTg4510: intraperitoneal injection	IP; IP	hTau.P301S, rTg4510 (P301L)	hTau.P301S, rTg4510	hTau.P301S: not provided, rTg4510: not provided	M/F, F	TE, TE	NT, NT	NT, NT	NT, NT	NT, NT	TE, NE	NT, NT	NT, NT	NE, NE	NT	NT, NT	TE, TE	NT, NT	NT, NT	NT, NT	NT, NT	NT, NT	TE, TE	NT, NT	NT, NT	NT, NT	NT, NT	NT, NT
Ozcelik et al. 2013	10.1371/journal.pone.0062459	23667480	[a165]	proteostasis network	autophagy modulation	mTOR inhibitor (rapamycin)	mTOR inhibitor (rapamycin)	mTOR inhibitor	Sirolimus, Rapamune	yes	NCT04629495, NCT04200911, NCT06022068	0.75, 3	5.5, 4.5, 3.75	5, 3, 0.375	intraperitoneal injection	IP	hTau.P301S	hTau.P301S	homozygous	not provided	TE	NT	NT	NT	NT	TE	NT	TE	NE	NT	NT	TE	NT	NT	NT	NT	TE	TE	NT	NT	NT	NT	NT
Song et al. 2019	10.1016/j.mcn.2018.12.007	30594669	[a167]	proteostasis network	autophagy modulation	Na/K-ATPase inhibitor (ouabain)	Na/K-ATPase inhibitor (ouabain)	Na/K-ATPase inhibitor (ouabain)		no		5	6.5	1.5	intraperitoneal injection	IP	JNPL3 (P301L)	JNPL3	not provided	not provided	TE	NT	NT	NT	NT	NT	NT	NT	NT	NT	NT	TE	NT	NT	NT	NT	NT	NT	TE	NE	NT	NT	NT
Zhu et al. 2018	10.1021/acschemneuro.8b00015	29460617	[a185]	proteostasis network	autophagy modulation	O-GlcNAcase inhibitor (thiamet G)	O-GlcNAcase inhibitor (thiamet G)	O-GlcNAcase inhibitor		no		2.5-3.25	11.5-12.25	9	PO (drinking water)	PO	JNPL3 (P301L)	JNPL3	hemizygous	F	TE	TE	NT	NT	NT	NT	NT	NT	NT	NT	NT	TE	NT	NT	NT	NT	NT	TE	NT	NT	NT	NT	NT
Bianchi et al. 2023	10.1186/s13195-023-01258-x	37287063	[a196]	proteostasis network	UPS modulation	P2X7 receptor specific negative allosteric antagonist (GSK1482160A)	P2X7 receptor negative allosteric antagonist (GSK1482160A)	P2X7 receptor antagonist (GSK1482160)		no		9	9.75	0.75	intraperitoneal injection	IP	PS19 (P301S)	PS19	hemizygous	not provided	NT	NT	NT	NT	NT	NT	NT	NT	NT	NT	NT	NT	NT	NT	NT	NT	NT	TE	NT	NT	NT	NT	NT
Schaler et al. 2021	10.1126/scitranslmed.aba7394	34039738	[a199]	proteostasis network	UPS modulation	PAC1R activator (PCAP38)	PAC1R activator (PCAP38)	PAC1R activator (PCAP38)		no		4	5	1	intraventricular infusion (osmotic pump)	ICV	rTg4510 (P301L)	rTg4510	hemizygous	M/F	TE	NT	NT	NT	NT	TE	NT	NT	TE	NT	NT	TE	NT	NT	NE	NT	NT	TE	TE	NT	NT	NT	NT
Schaler et al. 2018	10.1016/j.trsl.2017.11.004	29232559	[a205]	proteostasis network	UPS modulation	PDE3 inhibitor (cilostazol)	PDE3 inhibitor (cilostazol)	PDE3 inhibitor (cilostazol)		yes	NCT01409564	2024-03-04	2024-04-05	1	intraperitoneal injection	IP	rTg4510 (P301L)	rTg4510	hemizygous	M	TE	NT	NT	NT	NT	TE	NT	NT	TE	NT	NT	TE	NT	NT	NT	NT	NT	TE	TE	NT	NT	NT	NT
Myeku et al. 2015	10.1038/nm.4011	26692334	[a206]	proteostasis network	UPS modulation	PDE4 inhibitor (rolipram)	PDE4 inhibitor (rolipram)	PDE4 inhibitor (rolipram)		no		3-4, 8-10	not provided	not provided	intraperitoneal injection	IP	rTg4510 (P301L)	rTg4510	hemizygous	M	TE	NT	NT	NT	NT	TE	NT	NT	TE	NT	NT	TE	NT	NT	NT	NT	NT	TE	TE	NT	NT	NT	NT
Bruch et al. 2017	10.15252/emmm.201606664	28148553	[a207]	proteostasis network	UPR modulation	PERK activator (CCT020312)	PERK activator (CCT020312)	PERK activator (CCT020312)		no		2024-02-04	3.5, 5.5	1.5	intraperitoneal injection	IP	hTau.P301S	hTau.P301S	homozygous	M	TE	NT	TE	NT	NT	TE	NT	NT	TE	NT	NT	TE	NT	NT	TE	TE	NT	NT	TE	NT	TE	NT	NT
Radford et al. 2015	10.1007/s00401-015-1487-z	26450683	[a208]	proteostasis network	UPR modulation	PERK inhibitor (GSK2606414)	PERK inhibitor (GSK2606414)	PERK inhibitor (GSK2606414)		no		6	8	DS: 2 (twice daily)	PO (oral gavage)	PO	rTg4510 (P301L)	rTg4510	hemizygous	M	TE	NT	NT	NT	NT	NT	NT	NT	NT	NT	NT	TE	TE	NT	NT	TE	NT	NT	NT	NT	NT	NT	NT	protein synthesis rate TE/ ATF4 TE
Morawe et al. 2022	10.1016/j.ejphar.2022.175301	36191631	[a164]	proteostasis network	autophagy modulation	PI3K/mTor inhibitor (PQR530)	PI3K/mTor inhibitor (PQR530)	PI3K/mTor inhibitor (PQR530)		no		3.5	5	1.5 (2 times/week)	intraperitoneal injection	IP	hTau.P301S	hTau.P301S	not provided	M/F	TE	NT	NT	NT	NT	TE	NT	NT	NT	NT	NT	TE	NT	NT	NT	NE	NT	TE	NT	NT	NT	NT	NT
Wang et al. 2021	10.7150/thno.55680	33859747	[a225]	proteostasis network	UPS modulation	proteolysis targeting chimera [PROTAC] against tau (C004019)	PROTAC against tau (C004019)	proteolysis targeting chimera [PROTAC] against tau (C004019)		no		12	13	1	subcutaneous injection	SC	hTau	hTau	hemizygous for Tg (MAPT)8cPdav / homozygous or non-carrier for MAPT<tm1(EGFP)Klt>	M	TE	NT	NT	NT	NT	NT	NT	TE	TE	NT	NT	TE	NT	NT	TE	NT	NT	NT	TE	NT	NE	NT	NT
Tong et al. 2022	10.1186/s12929-022-00871-6	36273169	[a301]	proteostasis network	UPS modulation	TPC2 antagonist (tetrandrine)	TPC2 antagonist (tetrandrine)	TPC2 antagonist (tetrandrine)		no		2	4	2	intraperitoneal injection	IP	hTau.P301S	hTau.P301S	homozygous	not provided	TE	NT	TE	NT	NT	TE	NT	NT	NE	NT	NT	TE	NT	TE	NT	NT	TE	NT	TE	NT	NT	NT	NT
Martini-Stoica et al. 2018	10.1084/jem.20172158	30108137	[a292]	proteostasis network	autophagy modulation, repurposed anti-cancer drug	transcription factor EB (GFAP-TFEB-AAV)	TFEB-GFAP-AAV	TFEB activator/upregulator		no		rTg4510: P3; PS19: P3	rTg4510: 4; PS19: 9	rTg4510: acute (1 inj); PS19: acute (1 inj)	intracerebroventricular	ICV	rTg4510 (P301L), PS19 (P301S)	rTg4510, PS19	rTg4510: not provided; PS19: hemizygous	M/F, M/F	NE, TE	NT, NT	NE, NT	NT, NT	NT, NT	NT, TE	NT, NT	NT, NT	NE, NE	NT	NT, NT	NE, TE	NT, NT	NT, NT	NT, NT	NT, NT	NE, TE	NT, NT	NT, NT	NT, NT	NT, NT	NT, NT	NT, NT
Polito et al. 2014	10.15252/emmm.201303671	25069841	[a293]	proteostasis network	autophagy modulation	transcription factor EB (TFEB)-AAV2/9	TFEB-AAV2/9	TFEB activator/upregulator		no		0	4	acute	intracerebroventricular injection	ICV	rTg4510 (P301L)	rTg4510	heterozygous	M/F	TE	NT	TE	NT	NT	TE	NT	NT	NE	NT	NT	TE	NT	TE	NT	TE	NT	TE	TE	NT	NT	NT	NT	PTEN
Yang et al. 2022a	10.1016/j.apsb.2022.01.017	35847498	[a294]	proteostasis network	autophagy modulation	transcription factor EB activator (celastrol)	TFEB activator (celastrol)	TFEB activator/upregulator		no		1.5	4	2.5	PO (food)	PO	hTau.P301S	hTau.P301S	homozygous	M/F	TE	NT	TE	NT	NT	TE	NT	NT	NT	NT	NT	TE	NT	NT	NT	NT	NT	TE	TE	TE	NT	NT	NT
Song et al. 2020	10.1111/acel.13069	31858697	[a295]	proteostasis network	autophagy modulation	transcription factor EB activator (curcumin analog C1)	TFEB activator (curcumin analog C1)	TFEB activator/upregulator		no		1	4	3	PO (food)	PO	hTau.P301S	hTau.P301S	homozygous	M/F	TE	NT	NT	NT	NT	TE	NT	NT	NT	NT	NT	TE	NT	NT	NT	NT	NT	TE	NT	NT	TE	NT	NT
Brendel et al. 2019	10.1186/s13195-019-0522-z	31370885	[a11]	tau aggregation		aggregation inhibitor (anle138b)	aggregation inhibitor (anle138b)	aggregation inhibitor (anle138b)		yes	NCT04685265, NCT04208152, NCT05532358	14.5	17.5	3	PO (food)	PO	hTau	hTau	hemizygous for Tg (MAPT)8cPdav / homozygous for MAPT<tm1(EGFP)Klt>	F	TE	NT	NT	NT	NT	NT	NT	NT	NT	NT	NT	TE	NT	NT	NT	NT	NT	NT	NT	NT	NT	NT	TE
Wagner et al. 2015	10.1007/s00401-015-1483-3	26439832	[a12]	tau aggregation		aggregation inhibitor (anle138b)	aggregation inhibitor (anle138b)	aggregation inhibitor (anle138b)		yes	NCT04685265, NCT04208152, NCT05532358	1	2023-09-12	2023-08-11	PO (food)	PO	PS19 (P301S)	PS19	hemizygous	M/F	TE	NT	TE	NT	NT	TE	NT	TE	NE	NT	NT	TE	NE	NT	TE	TE	TE	NE	TE	NT	NE	TE	NT	Body Weight (TE)
Umeda et al. 2016	10.1093/brain/aww042	27020329	[a17]	tau aggregation		antibiotic (rifampicin)	antibiotic (rifampicin)	antibiotic (rifampicin)		yes	NCT00439166, NCT00715858, NCT00692588	7-8, 14-15	8-9, 15-16	1	PO (oral gavage)	PO	Tau609	Tau609	not provided	M	TE	NT	NT	NT	NT	TE	NT	NT	NE	NT	NT	TE	NT	NT	TE	NT	TE	TE	TE	NT	NT	NT	NT
Thomas et al. 2019	10.1002/jcb.29142	31211444	[a41]	tau aggregation		bridging integrator 1 (bin1) IgG (99D)	bin1 IgG (99D)	bridging integrator 1 (bin1) IgG (99D)	amphiphysin 2	no		1.5	9	7.5	intraperitoneal injection	IP	PS19 (P301S)	PS19	hemizygous	M	NT	NT	NT	NT	NT	NT	NT	NT	NT	NT	NT	NT	NT	NT	NT	NT	NT	NT	NT	NT	NT	TE	NT
Ma et al. 2013	10.1074/jbc.M112.393751	23264626	[a65]	tau aggregation		curcumin	curcumin	curcumin/derivative		yes	NCT01001637, NCT00099710, NCT00164749, NCT01811381	15-16	19-20	4	PO (food)	PO	hTau	hTau	hemizygous for Tg (MAPT)8cPdav / homozygous for MAPT<tm1(EGFP)Klt>	M/F	TE	NT	NT	NT	NT	TE	NT	NT	NE	NT	NT	TE	NT	NT	TE	NT	NT	TE	TE	NT	NT	NT	NT
Yanagisawa et al. 2018	10.1371/journal.pone.0208440	30521594	[a66]	tau aggregation		curcumin derivative (shiga-Y5)	curcumin derivative (shiga-Y5)	curcumin/derivative		no		2	6	4	PO (food)	PO	rTg4510 (P301L)	rTg4510	hemizygous	M	NE	NT	NT	NT	NT	NE	NT	NE	TE	NT	NT	TE	NT	NT	NT	NT	NT	NT	NE	NT	NE	NT	NT
Sun et al. 2021	10.1186/s12974-021-02182-3	34116706	[a231]	tau aggregation		flavonoid glycoside (rutin)	flavonoid glycoside (rutin)	rutin		no		6	7	1	PO	PO	PS19 (P301S)	PS19	hemizygous	M	TE	NT	NT	NT	NT	TE	NT	NT	NT	NT	NT	TE	TE	NT	TE	NT	TE	NT	TE	NT	NE	NT	NT
Levenson et al. 2016	10.1016/j.trci.2016.06.004	29067301	[a105]	tau aggregation		general amyloid interaction motif fusion protein antibody (NPT088)	GAIM fusion protein Ab (NPT088)	general amyloid interaction motif fusion protein antibody (NPT088)		yes	NCT03008161	3.5, 5.7	7, 8.8	3.5, 3.1 weekly	intraperitoneal injection	IP	rTg4510 (P301L)	rTg4510	hemizygous	M	TE	NT	NT	NT	NT	TE	NT	TE	NT	NT	NT	TE	NT	NT	NT	TE	NT	NT	TE	NT	TE	NT	NT
Santa-Maria et al. 2012	10.1016/j.neurobiolaging.2011.09.027	22054871	[a112]	tau aggregation		grape seed polyphenol extract	grape seed polyphenol extract	grape seed polyphenol extract	GSPE	yes	NCT02502253, NCT02033941	9	15	6	PO (drinking water)	PO	JNPL3 (P301L)	JNPL3	hemizygous	M	TE	NT	TE	NT	NT	TE	NT	NE	NE	NT	NT	TE	NT	NT	NT	NT	NT	NT	NT	NT	TE	NT	NT	Body weight (NE)
Wang et al. 2010	10.3233/JAD-2010-101074	20858961	[a113]	tau aggregation		grape seed polyphenol extract	grape seed polyphenol extract	grape seed polyphenol extract		yes	NCT02502253, NCT02033941	2024-03-04	2024-05-06	2	PO	PO	TMHT (V337M/R406W)	TMHT	not provided	not provided	TE	NT	NT	NT	NT	TE	NT	NT	NE	NT	NT	TE	TE	NT	NT	NT	NT	NT	NT	NT	NT	NT	NT	Body weight (NE), Food consumption (NE), pERK/ERK(TE), AKT(NE)
Schwab et al. 2021	10.3390/cells10082162	34440931	[a145]	tau aggregation		hydromethylthionine (LMTM)	hydromethylthionine (LMTM)	methylene blue/ methylene blue derivative	TRx0237, LMT-X, Methylene Blue, Tau aggregation inhibitor (TAI)	yes	NCT03539380, NCT01626391, NCT03446001, NCT01689246, NCT01689233, NCT02245568, NCT02380573	4	6	2	PO (oral gavage)	PO	line 66 (P301S/G335D)	line 66	homozygous	F	NT	NT	NT	NT	NT	NT	NT	NT	NT	NT	NT	NT	TE	NT	TE	NE	NT	TE	NT	NT	NT	NT	NT	Proteome (TE), BDNF/PI3K-AKT-mTOR activity (NE), pCaMKIIa/CamKIIa(NE), pERK1/2/Erk1/2 (TE)
Zadrozny et al. 2024	10.3390/cells13070642	38607082	[a5]	tau aggregation		hydromethylthionine mesylate (HMTM)	hydromethylthionine mesylate (HMTM)	methylene blue/ methylene blue derivative	TRx0237, LMT-X, LMTM, Tau aggregation inhibitor (TAI), methylene blue	yes	NCT03539380, NCT01626391, NCT03446001, NCT01689246, NCT01689233, NCT02245568, NCT02380573	6 - 8	7.5 - 9.5	1.5	PO (oral gavage)	PO	hTau40(296–390aa) line 1 (L1)	hTau40 line 1	homozygous	F	NT	NT	NT	NT	TE	NT	NT	NT	NT	NT	NT	TE	NT	NT	NT	TE	NT	NT	NT	NT	NT	NT	NT	rescues cholinergic activity (VAChT, AChE)
Melis et al. 2015	10.1097/FBP.0000000000000133	25769090	[a146]	tau aggregation		leucomethylthioninium salts (LMTX)	leucomethylthioninium salts (LMTX)	methylene blue/ methylene blue derivative	TRx0237, LMT-X, LMTM, Tau aggregation inhibitor (TAI), methylene blue	yes	NCT03539380, NCT01626391, NCT03446001, NCT01689246, NCT01689233, NCT02245568, NCT02380573	Line 1: 5; line 66: 8-9	Line 1: 7.25; Line 66: 9-10	line 1: 2.25; Line 66: 1	PO (oral gavage)	PO	hTau40(296–390aa) line 1 (L1), line 66 (P301S/G335D)	hTau40 line 1, line 66	homozygous, heterozygous	F, F	NT, NT	NT, NT	NT, NT	NT, NT	NT, NT	TE, TE	NT, NT	NT, NT	NT, NT	NT	NT, NT	TE, TE	NT, NT	NT, NT	NT, NT	NT, NT	NT, NT	NT, NT	TE, NT	NT, NT	NT, TE	NT, NT	NT, NT	body weight decrease in L1 and L66
Hochgrafe et al. 2015	10.1186/s40478-015-0204-4	25958115	[a148]	tau aggregation		methylene blue	methylene blue	methylene blue/ methylene blue derivative	TRx0237, LMT-X, LMTM, Tau aggregation inhibitor (TAI), methylene blue	yes	NCT03539380, NCT01626391, NCT03446001, NCT01689246, NCT01689233, NCT02245568, NCT02380573	Tau-ΔK280: 1.5, 9, 15; TauRD-ΔK280: 1.5, 12, 15	Tau-ΔK280: 16, 15, 18; TauRD-ΔK280: 16, 15, 18	Tau-ΔK280: 14.5, 6, 3; TauRD-ΔK280: 14.5, 3	PO (drinking water)	PO	Tau-ΔK280, TauRD-ΔK280	Tau-ΔK280, TauRD-ΔK280	heterozygous	M/F, M/F	TE, NT	NT, NT	TE, TE	NT, NT	NT, NT	TE, NE	NT, NT	NT, NT	NE, NT	NT	NT, NT	TE, NE	NT, NT	NT, NT	TE, NT	NT, NT	NT, NT	TE, NE	TE, NE	NE, NT	TE, NT	NT, NT	NT, NT
Hosokawa et al. 2012	10.1371/journal.pone.0052389	23285020	[a149]	tau aggregation		methylene blue	methylene blue	methylene blue/ methylene blue derivative	TRx0237, LMT-X, LMTM, Tau aggregation inhibitor (TAI)	yes	NCT03539380, NCT01626391, NCT03446001, NCT01689246, NCT01689233, NCT02245568, NCT02380573	2024-08-11	13-16	5	PO (drinking water)	PO	JNPL3 (P301L)	JNPL3	hemizygous	F	TE	NT	TE	NT	NT	TE	NT	NT	NE	NT	NT	TE	NT	NT	NT	NT	NT	NT	NT	NT	NT	NT	NT
Spires-Jones et al. 2014	10.1016/j.neulet.2014.01.013	24462887	[a150]	tau aggregation		methylene blue	methylene blue	methylene blue/ methylene blue derivative	TRx0237, LMT-X, LMTM, Tau aggregation inhibitor (TAI)	yes	NCT03539380, NCT01626391, NCT03446001, NCT01689246, NCT01689233, NCT02245568, NCT02380573	16	17.5	1.5	PO (drinking water)	PO	rTg4510 (P301L)	rTg4510	hemizygous	M/F	NE	NT	NT	NT	NT	NE	NT	NE	TE	NT	NT	TE	NT	NT	NT	NE	NT	NT	NT	NT	NT	NT	NT
Stack et al. 2014	10.1093/hmg/ddu080	24556215	[a151]	tau aggregation		methylene blue	methylene blue	methylene blue/ methylene blue derivative	TRx0237, LMT-X, LMTM, Tau aggregation inhibitor (TAI)	yes	NCT03539380, NCT01626391, NCT03446001, NCT01689246, NCT01689233, NCT02245568, NCT02380573	1	10	9	PO (food)	PO	PS19 (P301S)	PS19	hemizygous	M/F	TE	NT	NT	NT	NT	NT	NT	NT	NT	NT	NT	TE	NT	NT	NT	NT	TE	NT	TE	TE	TE	NT	NT	Oxidative stress (TE), Mitochondrial biogenesis (TE), Body weight (TE)
Melis et al. 2015	10.1097/FBP.0000000000000133	25769090	[a146]	tau aggregation		methylthioninium chloride (MTC)	methylthioninium chloride (MTC)	methylene blue/ methylene blue derivative	TRx0237, LMT-X, LMTM, Tau aggregation inhibitor (TAI), methylene blue	yes	NCT03539380, NCT01626391, NCT03446001, NCT01689246, NCT01689233, NCT02245568, NCT02380573	Line 1: 5; Line 66: 8-9	Line 1: 7.25; Line 66: 9-10	line 1: 2.25; Line 66: 1	PO (oral gavage)	PO	hTau40(296–390aa) line 1 (L1), line 66 (P301S/G335D)	hTau40 line 1, line 66	homozygous, heterozygous	F, F	NT, NT	NT, NT	NT, NT	NT, NT	NT, NT	TE, TE	NT, NT	NT, NT	NT, NT	NT	NT, NT	TE, TE	NT, NT	NT, NT	NT, NT	NT, NT	NT, NT	NT, NT	TE, NT	NT, NT	NT, TE	NT, NT	NT, NT	body weight decrease in L1 and L66
Di et al. 2021	10.1186/s13195-020-00743-x	33397489	[a159]	tau aggregation		molecular tweezer (CLR01)	molecular tweezer (CLR01)	molecular tweezer (CLR01)		no		6.5-7	7.75-8.25	1.25	subcutaneous (osmotic pump)	SC	PS19 (P301S)	PS19	homozygous	M/F	TE	NT	NT	NT	NT	TE	TE	TE	NE	NT	NT	TE	NT	NT	NE	NE	TE	NT	NT	TE	TE	NT	TE	Body weight (NE)
Vimal el al. 2020	10.1002/smll.201906861	32191383	[a169]	tau aggregation		nanogold polyethylene glycol (Au-PEG)	nanogold polyethylene glycol	nanogold polyethylene glycol (Au-PEG)		no		18	19	1 or acute	intraperitoneal or intraventricular injection	IP; ICV	rTg4510 (P301L)	rTg4510	not provided	not provided	TE	NT	NT	NT	NT	NT	NT	NT	NT	NT	NT	TE	NT	NT	NT	NT	NT	NT	NE	NT	TE	NT	TE
Anglada-Huguet et al. 2021	10.1002/trc2.12170	34095439	[a209]	tau aggregation		phenylthiazolyl‐hydrazide derivative (BSc3094)	phenylthiazolyl‐hydrazide derivative (BSc3094)	phenylthiazolyl‐hydrazide derivative (BSc3094)		no		2	3	1	intraventricular infusion (osmotic pump)	ICV	rTg4510 (P301L)	rTg4510	hemizygous	not provided	TE	NT	NT	NT	NT	TE	NT	NT	NT	NT	NT	TE	NT	NT	NE	NT	NT	NT	TE	TE	NE	NT	NT	NE Brain and body weight
Zhang et al. 2020b	10.1021/acschemneuro.0c00518	33284003	[a210]	tau aggregation		PHF6 binding peptide (p-NH)	PHF6 binding peptide (p-NH)	PHF6 binding peptide (p-NH)		no		3	6	3	intranasal	IN	PS19 (P301S)	PS19	not provided	not provided	TE	NT	NT	NT	NT	NT	NT	TE	NT	NT	NT	TE	NE	NT	NT	NT	NT	NT	TE	TE	NT	NT	NT
Eteläinen et al. 2023	10.1126/scitranslmed.abq2915	37043557	[a221]	tau aggregation		prolyl oligopeptidase inhibitor (KYP-2047)	prolyl oligopeptidase inhibitor (KYP-2047)	prolyl oligopeptidase inhibitor (KYP-2047)		no		5.5	6.5	1	intraperitoneal injection	IP	PS19 (P301S)	PS19	hemizygous	M/F	TE	NT	NT	NT	NT	TE	NT	NT	TE	NT	NT	TE	TE	NT	NT	NT	NT	TE	TE	NT	TE	NT	TE	reduced metabolic stress
Okuda et al. 2015	10.1371/journal.pone.0117511	25659102	[a260]	tau aggregation		tau aggregation inhibitor (PE859)	tau aggregation inhibitor (PE859)	tau aggregation inhibitor (PE859)		no		9	15	6	PO	PO	JNPL3 (P301L)	JNPL3	homozygous	M	TE	NT	NT	NT	NT	TE	NT	NT	NE	NT	NT	TE	NT	NT	NT	TE	NT	NT	NT	NT	TE	NE	NT	Body weight (NE)
Davidowitz et al. 2020	10.3233/JAD-190465	31771053	[a287]	tau aggregation		tau self-association inhibitor	tau self-association inhibitor	tau self-association inhibitor		n/a		2.5, 3	6.5, 7	4	PO (food)	PO	hTau	hTau	hemizygous for Tg (MAPT)8cPdav / homozygous for MAPT<tm1(EGFP)Klt>	M/F	TE	NT	TE	NT	NT	TE	NT	NT	TE	NT	NT	TE	NT	NT	NT	NT	NT	NT	NT	NT	NT	NT	NT
Davidowitz et al. 2023	10.1371/journal.pone.0286523	37556474	[a288]	tau aggregation		tau self-association inhibitor (OLX-07010)	tau self-association inhibitor (OLX-07010)	tau self-association inhibitor		yes	NCT05696483	3	7	4	PO (food)	PO	JNPL3 (P301L)	JNPL3	homozygous	F	TE	NT	NT	NT	NT	TE	NT	NT	NE	NT	NT	TE	NT	NT	NT	NT	NT	NT	NT	NT	NT	NT	NE	NE, body weight
Koppel et al. 2016	10.1016/j.trci.2016.05.003	29067299	[a14]	tau enzyme/PTM		AMPK inhibitor; dopamine D2R antagonist (haloperidol)	AMPK inhibitor (haloperidol)	AMPK inhibitor; dopamine D2R antagonist (haloperidol)		yes	NCT00009217, NCT00000179	3-4.5	4.5-6	1.5	intramuscular injection	IM	rTg4510 (P301L)	rTg4510	heterozygous	M/F	TE	NT	NT	NT	NT	NT	NT	NT	NE	NT	NT	TE	TE	NT	NT	NT	NT	NT	NT	NT	NT	NT	NT
Yu et al. 2018	10.1515/tnsci-2018-0010	30479844	[a26]	tau enzyme/PTM		antioxidant polyphenol, GSK3 inhibitor (resveratrol)	GSK3 inhibitor (resveratrol)	antioxidant	trans-3,4',5-trihydroxystilbene	yes	NCT01504854, NCT00743743	11	14	3	PO (food)	PO	JNPL3 (P301L)	JNPL3	not provided	not provided	TE	NT	NT	NT	NT	NE	NT	NE	NE	NT	NT	TE	NT	NT	NT	NT	NT	NT	NT	NT	NE	NT	NT
Qian et al. 2023	10.1038/s41386-023-01774-2	38030711	[a32]	tau enzyme/PTM		asparagine endopeptidase (AEP) inhibitor #11 A	AEP inhibitor #11 A	asparagine endopeptidase (AEP) inhibitor	compound 11 (small molecule δ-secretase inhibitor)	no		8	8	acute	PO	PO	PS19 (P301S)	PS19	hemizygous	M/F	TE	NT	NT	NT	TE	TE	NT	NT	NE	NT	NT	TE	TE	NT	NT	NT	NT	NT	NT	NT	NT	NT	TE
Zhang et al. 2017	10.1038/ncomms14740	28345579	[a33]	tau enzyme/PTM	tau cleavage reduction	asparagine endopeptidase (AEP) inhibitor compound 11	AEP inhibitor #11	asparagine endopeptidase (AEP) inhibitor	AEP inhibitor, compound 11 (small molecule δ-secretase inhibitor)	no		2	5	3	PO	PO	PS19 (P301S)	PS19	hemizygous	M	TE	NT	NT	NT	TE	TE	NT	NT	TE	NT	NT	TE	TE	TE	TE	NT	TE	NT	TE	NT	NT	NT	NT
Wang et al. 2018b	10.1172/jci.insight.99007	30135302	[a34]	tau enzyme/PTM	tau cleavage reduction	asparaginyl endopeptidase T322E-AAV (phosphomimetic)	AEP T322E-AAV (phosphomimetic)	asparagine endopeptidase (AEP) inhibitor	δ-secretase	no		3	6	3	intrahippocampal injection	IC	PS19 (P301S)	PS19	hemizygous	not provided	TE	NT	NT	NT	TE	NT	NT	NT	NT	NT	NT	TE	TE	TE	TE	NT	NT	NT	TE	NT	TE	NT	NT
Min et al. 2015	10.1038/nm.3951	26390242	[a46]	tau enzyme/PTM		CBP/p300 inhibitor (salsalate)	CBP/p300 inhibitor (salsalate)	CBP/p300 inhibitor (salsalate)	prodrug of salicylate	yes	NCT02422485, NCT03277573	8.5, 7.5	10.5, 11.5	2024-02-03	PO (oral gavage)	PO	PS19 (P301S)	PS19	hemizygous	M/F	NE	NT	NT	TE	NT	NT	NT	TE	TE	NT	NT	TE	TE	NT	NT	TE	NE	NT	TE	NT	NT	NT	NT
Dave et al. 2021	10.1007/s00401-021-02323-1	33978814	[a54]	tau enzyme/PTM	tau acetylation reduction	chromatin remodeling factor (Rbbp7-AAV2)	HAT/HDAC chaperone (Rbbp7)-AAV2	chromatin remodeling factor (Rbbp7-AAV2)		no		3	7	acute, 1 inj	intrahippocampal injection	IC	PS19 (P301S)	PS19	hemizygous	M/F	TE	NT	NT	TE	NT	NT	NT	NT	NT	NT	NT	TE	TE	NT	NT	TE	NT	NT	NE	NT	NT	NT	NT
Melchior et al. 2019	10.1111/acel.13000	31267651	[a81]	tau enzyme/PTM		DYRK1A kinase inhibitor (SM07883)	DYRK1A kinase inhibitor (SM07883)	DYRK1A kinase inhibitor (SM07883)		no		10	13	3	PO	PO	JNPL3 (P301L)	JNPL3	not provided	M	TE	NT	NT	NT	NT	TE	NT	NT	NE	NT	NT	TE	NT	NT	NT	NT	TE	NT	NT	NT	TE	TE	NT
Le Corre et al. 2006	10.1073/pnas.0602913103	16769887	[a89]	tau enzyme/PTM		ERK2 inhibitor (SRN-003-556)	ERK2 inhibitor (SRN-003-556)	ERK2 inhibitor (SRN-003-556)		no		7.6	9.6	2.25, twice daily	PO (oral gavage)	PO	JNPL3 (P301L)	JNPL3	heterozygous	F	TE	NT	NT	NT	NT	TE	NT	NE	TE	NT	NT	TE	NT	NT	NT	NT	NT	NT	NT	NT	TE	NT	NT
Tang et al. 2020	10.1186/s40478-020-00976-9	32611392	[a103]	tau enzyme/PTM		fyn kinase inhibitor (AZD0530)	fyn kinase inhibitor (AZD0530)	fyn kinase inhibitor (AZD0530)	Saracatinib	yes	NCT02167256, NCT01864655	2	2024-09-11	2024-07-09	PO (food)	PO	PS19 (P301S)	PS19	heterozygous	not provided	TE	NT	NT	NT	NT	NT	NT	NT	NE	NT	NT	TE	TE	NT	TE	NT	TE	NT	TE	NT	NE	NT	NT
Uno et al. 2009	10.1016/j.brainres.2009.08.034	19698704	[a114]	tau enzyme/PTM		GSK3 inhibitor (compound A)	GSK3 inhibitor (compound A)	GSK3 inhibitor		no		5.5, 12.5	6.5, 13.5	1	PO (oral gavage or food)	PO	JNPL3 (P301L)	JNPL3	homozygous	M/F, M	TE	NT	NT	NT	NT	TE	NT	NT	TE	NT	NT	TE	TE	NT	NT	NT	NT	NT	NT	NT	NT	NT	NT
Griebel et al. 2019	10.1038/s41598-019-54557-5	31792284	[a115]	tau enzyme/PTM		GSK3 inhibitor (SAR502250)	GSK3 inhibitor (SAR502250)	GSK3 inhibitor		no		3	3		PO	PO	JNPL3 (P301L)	JNPL3	not provided	F	TE	NT	NT	NT	NT	NT	NT	NT	NT	NT	NT	TE	NT	NT	NT	NT	NT	NT	NT	TE	TE	NT	NT
Yu et al. 2018	10.1515/tnsci-2018-0010	30479844	[a26]	tau enzyme/PTM		GSK3 inhibitor, flavonoid (morin)	GSK3 inhibitor, flavonoid (morin)	GSK3 inhibitor		no		11	14	3	PO (food)	PO	JNPL3 (P301L)	JNPL3	not provided	not provided	NE	NT	NT	NT	NT	NE	NT	NE	NE	NT	NT	NE	NT	NT	NT	NT	NT	NT	NT	NT	NE	NT	NT
Selenica et al. 2014a	10.1186/alzrt241	24576665	[a119]	tau enzyme/PTM		HDAC6 inhibitor (tubastatin A)	HDAC6 inhibitor (tubastatin A)	HDAC inhibitor		no		5	7	2	intraperitoneal injection	IP	rTg4510 (P301L)	rTg4510	hemizygous	not provided	NE	NT	NT	NT	NT	NT	NT	NE	TE	NT	NT	TE	TE	NT	NT	NE	NT	NT	TE	NT	TE	NT	NT
Valencia et al. 2021	10.3389/fneur.2021.624051	34262517	[a120]	tau enzyme/PTM	HDAC6 inhibition, tau deacetylation	HDAC6-ASO	HDAC6-ASO	HDAC inhibitor		no		2024-06-07	9	acute, 2 inj	intracerebroventricular injection	ICV	PS19 (P301S)	PS19	hemizygous	not provided	NE	NT	NT	NE	NT	NE	NT	NT	NE	NT	NT	NE	NT	NT	NT	NT	NT	NT	NT	NT	NT	NT	NT
Fine et al. 2012	10.1007/s00221-012-3101-0	22547371	[a143]	tau enzyme/PTM		metal chelator (deferoxamine)	metal chelator (deferoxamine)	metal chelator/reducer	Desferal, Desferrioxamine, DFOA, DFOM	no	Could not identify trial	3	12		intranasal	IN	JNPL3 (P301L)	JNPL3	homozygous	not provided	NE	NT	NT	NT	NT	NT	NT	NT	NE	NT	NT	NE	TE	NT	NT	NT	TE	NT	TE	NT	NE	NT	NT
Wang et al. 2020a	10.1124/jpet.120.266122	32493725	[a184]	tau enzyme/PTM		O-GlcNAcase inhibitor (MK-8719)	O-GlcNAcase inhibitor (MK-8719)	O-GlcNAcase inhibitor		yes	not registered	2	4, 5, 8	2, 3, 6	PO (oral gavage or food)	PO	rTg4510 (P301L)	rTg4510	heterozygous	F	TE	NT	NT	NT	NT	TE	NT	TE	NT	NT	NT	TE	NT	NT	NT	TE	NT	NT	NT	NT	TE	NT	TE	Brain O-GlcNAc levels (TE), Body weight (NE), Food Intake (NE)
Bijttebier et al. 2023	10.1021/acs.jproteome.2c00822	36888912	[a186]	tau enzyme/PTM	O-GlcNAcase inhibition	O-GlcNAcase inhibitor (thiamet G)	O-GlcNAcase inhibitor (thiamet G)	O-GlcNAcase inhibitor		no		1	6	5	PO (drinking water)	PO	hTau.P301S	hTau.P301S	not provided	M/F	NT	TE	NT	NT	NT	NT	NT	NT	NT	NT	NT	TE	NT	NT	NT	NT	NT	NT	NT	NT	NT	NT	NT
Borghgraef et al. 2013	10.1371/journal.pone.0084442	24376810	[a187]	tau enzyme/PTM	O-GlcNAcase inhibition	O-GlcNAcase inhibitor (thiamet G)	O-GlcNAcase inhibitor (thiamet G)	O-GlcNAcase inhibitor		no		7	9.5	2.5	PO (drinking water or oral gavage) or intraperitoneal injection	PO; IP	Tau.P301L	Tau.P301L	homozygous	F	NE	NE	NT	NT	NT	NT	NT	NT	NE	NT	NT	NE	NE	NT	NT	NT	NT	NT	NT	NT	TE	TE	NT	TE, reduced upper-airway breathing defects; TE, increased body weight
Graham et al. 2014	10.1016/j.neuropharm.2013.11.025	24326295	[a188]	tau enzyme/PTM	O-GlcNAcase inhibition	O-GlcNAcase inhibitor (thiamet G)	O-GlcNAcase inhibitor (thiamet G)	O-GlcNAcase inhibitor		no		2023-02-03	3, 3.5, 6	Acute, 0.5, 4	PO (drinking water)	PO	rTg4510 (P301L)	rTg4510	hemizygous	M/F	TE	TE	NT	NT	NT	TE	NT	TE	NE	NT	NT	TE	TE	NT	NT	NT	NT	NT	NT	NT	NT	NT	NT
Hastings et al. 2017	10.1186/s13024-017-0181-0	28521765	[a189]	tau enzyme/PTM	O-GlcNAcase inhibition	O-GlcNAcase inhibitor (thiamet G)	O-GlcNAcase inhibitor (thiamet G)	O-GlcNAcase inhibitor		no		2023-02-03	4	2023-02-01	PO (food)	PO	rTg4510 (P301L)	rTg4510	hemizygous	F	TE	TE	NT	NT	NT	TE	NT	NT	NE	NT	NT	TE	NT	NT	NT	NT	NT	NT	NT	NT	NT	NT	TE	Body weight (NE), Food intake (NE), levels of O-GlcNAclyated protein in brain (TE)
Rostgaard et al. 2023	10.31083/j.jin2205135	37735138	[a190]	tau enzyme/PTM		O-GlcNAcase inhibitor (thiamet G)	O-GlcNAcase inhibitor (thiamet G)	O-GlcNAcase inhibitor		no		1.5, 6, 6	6, 6, 6.25	4.5, Acute, 0.25	PO (in water)	PO	rTg4510 (P301L)	rTg4510	not provided	not provided	TE	TE	NT	NT	NT	TE	NT	NT	TE	NT	NT	TE	NT	NT	NT	NT	NT	NT	NT	NT	TE	NT	NT	Protein O-GlcNAcylation (TE)
Wang et al. 2018a	10.1371/journal.pone.0195486	29624602	[a191]	tau enzyme/PTM	O-GlcNAcase inhibition	O-GlcNAcase inhibitor (thiamet G)	O-GlcNAcase inhibitor (thiamet G)	O-GlcNAcase inhibitor		no		2	4		PO (oral gavage)	PO	rTg4510 (P301L)	rTg4510	hemizygous	not provided	TE	NT	NT	NT	NT	NT	NT	NT	NT	NT	NT	TE	NT	NT	NT	TE	NT	NT	NT	NT	TE	NT	TE
Yu et al. 2012	10.1371/journal.pone.0035277	22536363	[a192]	tau enzyme/PTM	O-GlcNAcase inhibition	O-GlcNAcase inhibitor (thiamet G)	O-GlcNAcase inhibitor (thiamet G)	O-GlcNAcase inhibitor		no		6	6	acute, 1 injection	intracerebroventricular	ICV	wild-type tau Tg	wild-type tau Tg	not provided	M	TE	NE	NT	NT	NT	NT	NT	NT	NT	NT	NT	TE	TE	NT	NT	NT	NT	NT	NT	NT	NT	NT	NT
Yuzwa et al. 2012	10.1038/nchembio.797	22366723	[a193]	tau enzyme/PTM	O-GlcNAcase inhibition	O-GlcNAcase inhibitor (thiamet G)	O-GlcNAcase inhibitor (thiamet G)	O-GlcNAcase inhibitor		no		2.5	11.5	9	PO (drinking water)	PO	JNPL3 (P301L)	JNPL3	hemizygous	F	TE	TE	NT	NT	NT	TE	NT	TE	NE	NT	NT	TE	TE	NT	NT	TE	NT	NT	NT	NT	TE	NT	NT	TE, body weight increase
Maphis et al. 2016	10.1186/s13195-016-0221-y	27974048	[a197]	tau enzyme/PTM		p38 MAPK inhibitor (MW181)	p38 MAPK inhibitor (MW181)	p38 MAPK inhibitor		no		20	20.5	0.5	PO (oral gavage)	PO	hTau	hTau	hemizygous for Tg (MAPT)8cPdav / homozygous for MAPT<tm1(EGFP)Klt>	M/F	TE	NT	NT	NT	NT	TE	NT	NT	NT	NT	NT	TE	TE	NT	TE	NT	TE	NT	TE	NT	NT	NT	NT
Maphis et al. 2016	10.1186/s13195-016-0221-y	27974048	[a197]	tau enzyme/PTM		p38 MAPK inhibitor (SB239063)	p38 MAPK inhibitor (SB239063)	p38 MAPK inhibitor		no		20	20.5	0.5	PO (oral gavage)	PO	hTau	hTau	hemizygous for Tg (MAPT)8cPdav / homozygous for MAPT<tm1(EGFP)Klt>	M/F	TE	NT	NT	NT	NT	TE	NT	NT	NT	NT	NT	TE	NE	NT	NE	NT	TE	NT	TE	NT	NT	NT	NT
Guo et al. 2022	10.1155/2022/9213046	35096120	[a59]	tau enzyme/PTM		PP2A activator (cornel iridoid glycoside)	PP2A activator (cornel iridoid glycoside)	cornel Iridoid glycoside	CIG	no		10	13	3	intragastric	PO	PS19 (P301S)	PS19	not provided	not provided	TE	NT	NT	NT	TE	NT	NT	NT	NT	NT	NT	TE	TE	NT	NT	NT	NT	NT	NT	NT	NT	NT	NT
Ma et al. 2019	10.2174/1567205017666200103113158	31902362	[a60]	tau enzyme/PTM		PP2A activator (cornel iridoid glycoside)	PP2A activator (cornel iridoid glycoside)	cornel Iridoid glycoside	CIG	no		3	6	3	PO (oral gavage)	PO	rTg4510 (P301L)	rTg4510	hemizygous	M/F	TE	NT	NT	NT	NT	TE	NT	TE	NE	NT	NT	TE	TE	NT	TE	TE	NT	NT	TE	NT	NT	NT	NT
Ma et al. 2020	10.1007/s11596-020-2284-z	33428130	[a61]	tau enzyme/PTM		PP2A activator (cornel Iridoid glycoside)	PP2A activator (cornel Iridoid glycoside)	cornel Iridoid glycoside	CIG	no		3	6	3	intragastric	PO	rTg4510 (P301L)	rTg4510	hemizygous	M/F	TE	NT	NT	NT	NT	NT	NT	TE	NT	NT	NT	TE	NT	NT	TE	TE	NT	NT	NT	NT	TE	NT	NT
Xu et al. 2021	10.1007/s12035-020-02174-z	33095414	[a213]	tau enzyme/PTM		PP2A activator (prostaglandin A1)	PP2A activator (prostaglandin A1)	PP2A activator/modulator		no		3	2024-03-09	acute, 6	intranasal or intracerebroventricular	IN; ICV	PS19 (P301S)	PS19	hemizygous	not provided	TE	NT	NT	NT	NT	NT	NT	NT	NT	NT	NT	TE	TE	NT	NT	NT	NT	NT	TE	TE	NT	NT	NT
Beauchamp et al. 2020	10.3233/JAD-200756	32925070	[a214]	tau enzyme/PTM		PP2A activator (s-adenosylmethionine)	PP2A activator (s-adenosylmethionine)	PP2A activator/modulator	SAM, SAMe	yes	NCT01320527 (nutrient mix containing S-Adenosylmethionine)	6	6.75	0.75	PO (oral gavage)	PO	rTg4510 (P301L)	rTg4510	hemizygous	M/F	TE	NT	NT	NT	NT	NT	NT	NT	NE	NT	NT	TE	TE	NT	NT	NT	NT	NT	TE	NT	NT	NT	NT
Ahmed et al. 2020	10.3389/fnmol.2020.570223	33132838	[a215]	tau enzyme/PTM		PP2A activator (sodium selenate)	PP2A activator (sodium selenate)	PP2A activator/modulator		no		9	14	5	PO (drinking water)	PO	THY-Tau22 (G272V/P301S)	THY-Tau22	heterozygous	M	TE	NT	NT	NT	NT	NT	NT	NT	NT	NT	NT	TE	TE	TE	NT	NT	NT	NT	TE	TE	TE	NT	NT
Van Eersel et al. 2010	10.1073/pnas.1009038107	20643941	[a216]	tau enzyme/PTM		PP2A activator (sodium selenate)	PP2A activator (sodium selenate)	PP2A activator/modulator		no		pR5: 8; K3: 1.5, 4	pR5: 12; K3: 4.5, 8	pR5: 4; K3: 3, 4	PO (drinking water)	PO	pR5 (P301L), K3 (K369I)	pR5, K3	pR5: hemizygous; K3 not provided	not provided	TE, TE	NT, NT	NT, NT	NT, NT	NT, NT	TE, NT	NT, NT	TE, TE	NE, NT	NT	NT, NT	TE, TE	NT, NE	NT, NT	NT, TE	NT, NT	NT, NT	NT, NT	TE, NT	NT, NT	NT, TE	NT, NT	NT, NT
McKenzie-Nickson et al. 2018	10.1021/acschemneuro.8b00161	29920069	[a217]	tau enzyme/PTM		PP2A modulator (Cu(II)(gtsm))	PP2A modulator (Cu(II)(gtsm))	PP2A activator/modulator		no		10	12		PO (oral gavage)	PO	rTg4510 (P301L)	rTg4510	hemizygous	M	NE	NT	NT	NT	NT	TE	NT	TE	NT	NT	NT	TE	TE	NT	NT	NT	NT	NT	TE	NT	TE	NT	NT
Hamano et al. 2020	10.1016/j.neurobiolaging.2019.12.009	31982202	[a230]	tau enzyme/PTM		ROCK inhibitor (Fasudil)	ROCK inhibitor (Fasudil)	ROCK inhibitor (Fasudil)		yes	NCT04734379	2023-06-09	2023-07-10	1	PO (drinking water)	PO	rTg4510 (P301L)	rTg4510	heterozygous	M	TE	NT	NT	NT	NT	TE	NT	TE	TE	NT	NT	TE	NT	NT	NT	NT	NT	NT	NT	NT	NT	NT	NT
Tautou et al. 2021	10.3389/fphar.2021.679335	34267657	[a237]	tau enzyme/PTM		ß-Secretase inhibitor (MAGS02-14)	ß-Secretase inhibitor (MAGS02-14)	ß-Secretase inhibitor		no		6	1.5	7.5	PO (drinking water)	PO	THY-Tau22 (G272V/P301S)	THY-Tau22	heterozygous	F	TE	NT	NT	NT	NT	NE	NT	NT	NE	NT	NT	TE	NE	NT	NT	NT	NE	NE	NE	NE	NT	NT	NE
Tautou et al. 2021	10.3389/fphar.2021.679335	34267657	[a237]	tau enzyme/PTM		ß-Secretase inhibitor (PEL24-199)	ß-Secretase inhibitor (PEL24-199)	ß-Secretase inhibitor		no		6	1.5	7.5	PO (drinking water)	PO	THY-Tau22 (G272V/P301S)	THY-Tau22	heterozygous	F	TE	NT	NT	NT	NT	TE	NT	NT	NE	NT	NT	TE	TE	NT	NT	NT	TE	NE	TE	NE	NT	NT	NE
Paris et al. 2014	10.1074/jbc.M114.608091	25331948	[a241]	tau enzyme/PTM		SYK inhibitor (BAY61-3606)	SYK inhibitor (BAY61-3606)	SYK inhibitor		no		6.25	6.6	0.35	intraperitoneal injection	IP	PS19 (P301S)	PS19	hemizygous	not provided	TE	NT	NT	NT	NT	NT	NT	NT	NT	NT	NT	TE	NT	NT	NT	NT	NT	NT	NT	NT	NT	NT	NT
Paris et al. 2014	10.1074/jbc.M114.608091	25331948	[a241]	tau enzyme/PTM		SYK inhibitor/L-type calcium channel antagonist (nilvadipine)	SYK inhibitor/L-type Ca channel antagonist (nilvadipine)	SYK inhibitor	Nilvad, Nivadil, ARC029	yes	NCT02017340	6.25	6.6	0.35	intraperitoneal injection	IP	PS19 (P301S)	PS19	hemizygous	not provided	TE	NT	NT	NT	NT	NT	NT	NT	NT	NT	NT	TE	NT	NT	NT	NT	NT	NT	NT	NT	NT	NT	NT
Yukawa et al. 2023	10.1186/s40478-023-01661-3	37853497	[a289]	tau enzyme/PTM		tau tubulin kinase-1-ASO #1	tau tubulin kinase-1-ASO #1	tau tubulin kinase-1-ASO	ASO targeting mouse Tau tubulin kinase-1 (Ttbk1 )	no		6	8	acute, 1 inj	intracerebroventricular injection	ICV	PS19 (P301S)	PS19	hemizygous	not provided	TE	NT	NT	NT	NT	TE	NT	NT	NE	NT	NT	TE	TE	NT	NT	NT	TE	NT	NT	NT	NT	NT	NT	body weight (NE)
Yukawa et al. 2023	10.1186/s40478-023-01661-3	37853497	[a289]	tau enzyme/PTM		tau tubulin kinase-1-ASO #2	tau tubulin kinase-1-ASO #2	tau tubulin kinase-1-ASO	ASO targeting mouse Tau tubulin kinase-1 (Ttbk1 )	no		6	8	acute, 1 inj	intracerebroventricular injection	ICV	PS19 (P301S)	PS19	hemizygous	not provided	TE	NT	NT	NT	NT	TE	NT	NT	NE	NT	NT	TE	TE	NT	NT	NT	TE	NT	NT	NT	NT	NT	NT	body weight (NE)
Sebastian-Serrano et al. 2022	10.1016/j.nbd.2022.105632	35065251	[a299]	tau enzyme/PTM		TNAP inhibitor (levamisole)	TNAP inhibitor (levamisole)	TNAP inhibitor (levamisole)		no		9	9.5	0.5	intraperitoneal injection	IP	PS19 (P301S)	PS19	heterozygous	M/F	NE	NT	NT	NT	NT	NT	NT	NT	NT	NT	NT	NE	NT	NT	NT	TE	NT	NT	NT	NT	NT	NT	NT	Apoptosis (caspase-3) (TE)
Zhang, X. et al. 2023	10.1038/s41467-023-42505-x	37865646	[a302]	tau enzyme/PTM		TREM2 (77-89aa) (soluble) peptide-TAT	TREM2 (77-89aa) (soluble) peptide-TAT	TREM2 activator/upregulator	HIV transactivator of transcription (Tat)	no		3	7	4	intraperitoneal injection	IP	PS19 (P301S)	PS19	hemizygous	M	TE	NT	NT	NT	NT	NT	NT	NT	NT	NT	NT	TE	TE	TE	TE	NT	NT	NT	TE	NT	NT	NT	NT	pRhoA/GTP RhoA (TE)
Zhang, X. et al. 2023	10.1038/s41467-023-42505-x	37865646	[a302]	tau enzyme/PTM		TREM2 (soluble)-AAV2/8	TREM2 (soluble)-AAV2/8	TREM2 activator/upregulator		no		3	7	acute, 1 inj	hippocampal injection	IC	PS19 (P301S)	PS19	hemizygous	M	TE	NT	NT	NT	NT	NT	NT	NT	NT	NT	NT	TE	TE	TE	TE	NT	NT	NT	TE	NT	NT	NT	NT	increased sTREM2 (TE)
Qian et al. 2018	10.18632/aging.101564	30243024	[a24]	tau isoform imbalance correction		antioxidant (resveratrol)	antioxidant (resveratrol)	antioxidant		yes	NCT01504854, NCT00743743	5	12	7	PO (drinking water)	PO	hTau	hTau	hemizygous for Tg (MAPT)8cPdav / homozygous for MAPT<tm1(EGFP)Klt>	not provided	NT	NT	NT	NT	NT	NT	NT	NT	NE	TE	NT	TE	NT	NT	NT	NT	NT	NT	TE	NE	NE	NT	NT
Damianich et al. 2021	10.1093/brain/awab130	34059893	[a222]	tau isoform imbalance correction		promotes splicing to 4R tau (PTM4R-LV)	4R tau splice promoter (PTM4R-LV)	promotes splicing to 4R tau (PTM4R-LV)		no		3	3	acute, 1 inj	intrastriatal injection	IC	hTau	hTau	hemizygous for Tg (MAPT)8cPdav / homozygous for MAPT<tm1(EGFP)Klt>	M	TE	NT	NT	NT	NT	NT	NT	NT	NE	TE	NT	TE	NT	TE	NT	NT	NT	NT	NT	NT	TE	NT	NT
Espindola et al 2018	10.1016/j.celrep.2018.03.079	29669277	[a223]	tau isoform imbalance correction		promotes splicing to 4R tau (PTM4R-LV)	4R tau splice promoter (PTM4R-LV)	promotes splicing to 4R tau (PTM4R-LV)		no		2.5	11	acute, 1 inj	intracortical injection	IC	hTau	hTau	hemizygous for Tg (MAPT)8cPdav / homozygous for MAPT<tm1(EGFP)Klt>	M	TE	NT	NT	NT	NT	TE	NT	NT	NE	TE	NT	TE	NT	TE	NT	NT	NT	NT	TE	NE	NE	NT	NT
Huang et al. 2023	10.3390/pharmaceutics15092364	37765332	[a181]	tau propagation	tau propagation	nSMase2 inhibitor (dendrimer-conjugated DPTIP)	nSMase2 inhibitor (DPTIP)	nSMase2 inhibitor	D–DPTIP	no		4	9	5	intraperitoneal injection	IP	PS19 (P301S)	PS19	not provided	M/F	NE	NT	NT	NT	NT	NT	NT	NT	NE	NT	NT	NE	NT	NT	NT	NE	NE	NT	NE	NT	NE	NT	NT	Microglia derived extracellular vesicles (TE), Microglia derived nSMase2 activity (TE)
Tallon et al. 2023	10.1186/s40035-023-00383-9	38049923	[a182]	tau propagation	tau propagation	nSMase2 inhibitor (PDDC)	nSMase2 inhibitor (PDDC)	nSMase2 inhibitor		no		4	9	5	PO (food)	PO	PS19 (P301S)	PS19	hemizygous	M/F	TE	NT	NT	NT	NT	NE	NT	NT	TE	NT	NT	TE	NT	NT	TE	TE	TE	NT	NT	NE	NE	NT	NT	body weight (NE), nSMase activity (TE), ceramides (TE), plasma EVs (TE)
Vemula et al. 2023	10.3389/fnmol.2023.1320182	38192302	[a262]	tau reduction	ASO	hTau KD ASO 1	hTau-ASO 1	tau knockdown		no		9	10	acute, 1 inj	intracerebroventricular	ICV	hTau	hTau	not provided	M/F	NT	NT	NT	NT	NT	NT	NT	NT	TE	NT	NT	TE	NT	NT	NT	NT	NT	NT	NT	NT	NT	NT	NT
Vemula et al. 2023	10.3389/fnmol.2023.1320182	38192302	[a262]	tau reduction	ASO	hTau KD ASO 2	hTau-ASO 2	tau knockdown		no		6	8	1	intracerebroventricular	ICV	PS19 (P301S)	PS19	not provided	M/F	NE	NT	NT	NT	NT	NT	NT	NT	TE	NT	NT	TE	NT	NT	NT	NT	TE	NT	NT	NT	NT	NT	NT
Easton et al. 2022	10.1016/j.omtn.2022.07.027	36090761	[a263]	tau reduction		MAPT 3'UTR locked-nucleic-acid-modified (ASO-001933)	MAPT 3'UTR LNA-modified ASO (001933)	tau knockdown		no		not provided	not provided	acute, 1 inj	intracerebroventricular injection	ICV	hTau	hTau	hemizygous for Tg (MAPT)8cPdav / homozygous for MAPT<tm1(EGFP)Klt>	M/F	NT	NT	NT	NT	NT	NT	NT	NT	TE	NT	TE	TE	NT	NT	NT	NT	NT	NT	NT	NT	NT	NT	NT
Xu et al. 2014	10.2174/156652321405140926160602	25687501	[a264]	tau reduction		MAPT siRNA	MAPT siRNA	tau knockdown		no		5	5.5	acute	intrahippocampal injection	IC	hTau.P301S	hTau.P301S	not provided	not provided	TE	NT	TE	NT	NT	NT	NT	NT	NT	NT	NT	TE	NT	NT	NT	NE	NT	NT	NT	NT	NT	NT	NT
DeVos et al. 2017	10.1126/scitranslmed.aag0481	28123067	[a265]	tau reduction		tau ASO-12 sequence	hTau 1N4R ASO	tau knockdown		no		6-9, 9-12	7-10, 10-13	1	intracerebroventricular injection (osmotic pump)	ICV	PS19 (P301S)	PS19	not provided	M/F	TE	NT	NT	NT	NT	TE	TE	TE	TE	NT	NT	TE	NT	NT	NT	TE	TE	NT	TE	NT	NT	TE	NT
Facal et al. 2024	10.1016/j.ymthe.2024.01.033	38310353	[a266]	tau reduction		tau miRNAs 166 and 724-LV	tau miRNAs 166 and 724-LV	tau knockdown		no		3	12	acute, 1 inj	intracortical injection	IC	hTau	hTau	not provided	M/F	TE	NT	NT	NT	NT	TE	NT	NT	TE	NT	NT	TE	NT	TE	TE	NT	NT	NT	TE	NT	NT	NT	NT	Glucose uptake deficits (TE)
