# Supplementary material for: Twenty years of therapeutic development in tauopathy mouse models: a scoping review
Source: Alzheimers Dement. 2025 Aug 18;21(8):e70578. doi: 10.1002/alz.70578 (PMC12360913; doi:10.1002/alz.70578)
Supplement: Supplementary file 7 — Supporting Information [file ALZ-21-e70578-s006.xlsx]

## Sheet: Table S3
Table S3. Summary of mouse models used in the included studies.
Age when pathology and behavioral deficits emerged is provided based on data from the primary publication, subsequent studies from the same research laboratory, or the AlzForum research models database. Time to severe motor deficits that limit the lifespan were also documented for the top 6 most widely used mouse lines. In cases where this information was unavailable, we recorded the oldest age o…
							Age of tau pathology onset in months (m)
Mouse Line	Synonyms	Type	Isoform	MAPT Mutations	Promoter	Background	pTau	Tau inclusions	Neuronal Loss	Gliosis	Synaptic Loss	LTP/LTD	Cognitive deficits	Lifespan/severe motor deficits	Availability	Suppl. Ref. 2
hTau		Tg/KO	all 6	WT hTau transgene; mouse MAPT KO (targeted disruption of exon 1)	tau	C57BL/6J	6	9	10	ni	ni	12	6	>15	JAX 005491, JAX 004808	[b7]
hTau.P301S	Tau.P301S, hTAU[P301S], tau[P301S], Tg2541	Tg	0N4R	P301S	murine Thy-1	CBAxC57BL/6	5	6	3	5	ni	ni	2.5	5 to 6	ni	[b6]
JNPL3	TauP301L-JNPL3	Tg	0N4R	P301L	mouse PrP	C57BL/6, DBA/2, SW Mixed Background	homozygote: 4.5; heterozygote: 6.5	homozygote: 4.5; heterozygote: 6.5	10	10	ni	ni	ni	~11	Taconic: Stock#2508	[b5]
mThy-1 3R Tau (Line 13)		Tg	0N3R	L266V, G272V	murine Thy-1	C57BL/6 x DBA/2F1, crossed with DBA	3 to 4	8 to 10	8 to 10	8 to 10	8 to 10	ni	6 to 8	ni	ni	[b15]
rTg4510	rTg(tetO-TauP301L)4510, Tau P301L, rTg(tauP301L)4510	Tg	0N4R	P301L, tTa	CaMKIIα-tTa, TetO-MAPT	129S6 X FVB	2.5	4	5.5	2.5	8 to 9	4.5	4.5	>20	JAX 024854	[b2-4]
Tau.P301L	Tau P301L, hTau.P301L, Tau-4R-P301L, Tau(P301L), P301L, Thy1-hTau.P301L	Tg	2N4R	P301L	mouse Thy-1	FVB/N	2	9	ni	7	ni	ne 9-10	5	ni	CRO reMYND	[b16, 31]
PS19 (P301S)	PS19Tg	Tg	1N4R	P301S	mouse PrP	B6C3H/F1= (C57BL/6 x C3H)F1	6	6	9	3	3	6	6	9	JAX 008169	[b1]
Tau35		Tg	aa187-441	35kD fragment of hTau (aa187-441) fused to an HA tag	Human tau	C57BL/6 (75%) and 129/Ola (25%)	2	14	ni	ni	14	ni	8	ni	ni	[b11]
Tau609 (Tau 10+16)	Tau(10+16 intron mutation)Tg, line 609	Tg	2N4R	human MAPT IVS10+16 C>T	CaMKIIα	B6C3F1 embryos, backcrossed to C57BL/6	6	15	15	12	6	6	6	ni	Available via Drs. Mori and Tomiyama	[b12]
Tau784	Tau(10+16 intron mutation)Tg, line 784	Tg	2N4R	human MAPT IVS10+16 C>T	CaMKIIα	B6C3F1 embryos, backcrossed to C57BL/6	6	15	15	12	6	6	6	ni	Available via Drs. Mori and Tomiyama	[b12]
TauC3		Tg	0N4R	Truncated 0N4R (tau1–363)	BAI1-AP4	BALB/C	1.3	ne 12	ne 12	ne 12	1.3	ni	1.3	ni	ni	[b17]
Tau-ΔK280	TauΔK, hTau40Δ280	Tg	2N4R	ΔK280, tTa	CaMKIIα-tTa, TetO-MAPT	ni	3	>24	ni	ni	13	12	16	ni	Available via Dr. Eva Mandelkow.	[b20]
TauRD-ΔK280	TauRDΔ, TauRD, TauRD/ΔK280, TauRDΔK	Tg	244-372 a.a. 4R tau	ΔK280, tTa	CaMKIIα-tTA. TetO-MAPT	C57BL/6	2	2 to 3	5	21	9.5	10	10	ni	ni	[b21]
Thy-Tau22	Tau22	Tg	1N4R	G272V, P301S	Thy-1.2	C57BL6/CBA; backcrossed to C57BL6	3	6	12	3	15	9	6	ni	Available via Dr. Luc Buée	[b10]
TMHT (Thy-1 mutated human tau)	TAU 441, hTAU441, TAU441 V337M R406W	Tg	2N4R	V337M, R406W	Thy-1	C57Bl/6xDBA	3	4	ni	ni	ni	ni	5	ni	Scantox Neuro	[b19]
pR5		Tg	2N4R	P301L	mouse Thy-1.2	B6D2F1 × C57BL/6	3	3	3 to 4	3 to 4	ni	-	6	>11	ni	[b8, 9]
DM-hTau		Tg	0N4R	K257T, P301S	rat genomic tau	CB6F1XCB6F1, hybrids of C57BL X BalbC strains	10	6	6	6	ni	12	6 to 7	ni	ni	[b13]
K3		Tg	1N4R	K369I	murine Thy-1.2	C57BL/6	>12	5	12	ni	ni	ni	4	ni	ni	[b14]
wild-type tau Tg		Tg	2N4R	-	PDGFβ	B6SJL/F1	ni	ni	ni	ni	ni	ni	ni	ni	ni	[b18]
PLB2 Tau		KI	2N4R	P301L + R406W	CaMKIIα	Unknown or C57BL6/J x Cre-recombinase expressing mice	6	ni	ni	ni	ni	ne 24	6	ni	ni	[b22]
Tau58/2		Tg	0N4R	P301S	mouse Thy1.2	C57Bl/6	3	3	ni	3	ni	ni	ni	ni	ni	[b23]
hTau T44 (Line 7)		Tg	0N3R (T44)	WT hTau transgene	PrP	B6D2/F1	6	6	ni	>1	ni	ni	ni	ni	ni	[b24]
Line 66 (P301S, G335D)		Tg	2N4R	P301S, G335D	murine Thy-1	NMRI	6 to 7	8 to 9	ni	6 to 7	ni	ni	ne 4	ni	ni	[b25]
hTau40(296–390aa) line 1 (L1)		Tg	296–390 aa 2N4R	Truncated 2N4R tau (tau 296–390) fused with an N-terminal endoplasmic reticulum-directing signal sequence	murine Thy-1	NMRI	15	ne	ni	ni	ni	ni	3	ni	ni	[b25]
hTau-PAC (V337M)	hT-337M, hT-PAC-337M	Tg	All 6 isoforms	V337M	MAPT	C57Bl/6J	2	ni	ne 22	ni	ne 24	ni	ne 15	ni	#036211-JAX	[b26, 27]
Tg4510 (whole brain)		Tg	0N4R	P301L	TetO, mouse PrP	FVB/NCrl x FVB/NJ	homozygous: 3 to 4, hemizygous: 6	ni	15	15	ni	ni	ni	ni	Jax 015815	[b2, 28, 29]
Tg-NSE/htau23		Tg	0N3R	WT hTtau	neuron-specific enolase (NSE)	C57BL/6 or BDF1	ne 18	18	ni	ni	ni	ni	ne 18		ni	[b30]
